# Supplementary material for: Multi-omics of barley Fusarium Head Blight converge on pathogen-triggered biosynthesis of aromatic amino acid derived chemical defense compounds
Source: Stress Biol. 2026 Jun 1;6(1):41. doi: 10.1007/s44154-026-00313-5 (PMC13226754; doi:10.1007/s44154-026-00313-5)
Supplement: Supplementary file 2 — Supplementary Material 2. [file 44154_2026_313_MOESM2_ESM.xlsx]

## Sheet: READ ME
	Abbreviations:
	Fc: Spray-Inoculated with Fusarium culmorum
	M: Mock-inoculated
	LogFC: Log2-fold change in expression compared to mock-inculated control
	FDR: false discovery rate adjusted p-value for differential expression compared mock-inoculated control
	LogP: Log10-p-value for differential expression compared mock-inoculated control
	Contrast Formula	Stress
	Fc_M	Pathogen Stress
Datasets
D1.1	Sum of 3085 DEGs that are significantly (FDR < 0.05) regulated in at least one genotype and at one of the two sampling time points when compared to the mock infected control (M)
D1.2	7671 quantified proteins
D1.3	Sum of 3169 DEPs that are significantly (p < 0.05) regulated in at least one genotype and at one of the two sampling time points when compared to the mock infected control (M)
D1.4	570 DEGs that are significantly regulated on transcript and protein level in at least one genotype and at one of the two sampling time points when compared to the mock infected control (M)
D1.5	570 DEPs that are significantly regulated on transcript and protein level in at least one genotype and at one of the two sampling time points when compared to the mock infected control (M)
D1.6	KEGG Annotation of the Barley Morex V3 genome
D1.7	KEGG Annotation and Pathway Modules of 570 DEG/DEP pairs
D1.8	Identified metabolic compounds

## Sheet: D1.1
GeneID	Avalon_Fc4_M4_logFC	Avalon_Fc4_M4_FDR	Avalon_Fc7_M7_logFC	Avalon_Fc7_M7_FDR	Barke_Fc4_M4_logFC	Barke_Fc4_M4_FDR	Barke_Fc7_M7_logFC	Barke_Fc7_M7_FDR	Morex_Fc4_M4_logFC	Morex_Fc4_M4_FDR	Morex_Fc7_M7_logFC	Morex_Fc7_M7_FDR	Pb_Fc4_M4_logFC	Pb_Fc4_M4_FDR	Pb_Fc7_M7_logFC	Pb_Fc7_M7_FDR	gene_description
HORVU.MOREX.r3.1HG0000610	0.731086	0.00162995	0.132267	0.744449	0.32438	0.310137	-0.259943	0.532865	0.0843752	1	0.396622	0.288008	0.16899	0.902482	0.341479	0.279313	Charged multivesicular body protein 5
HORVU.MOREX.r3.1HG0002040	4.38663	1.52e-05	8.44867	5.32e-10	0.602364	0.725962	2.30798	0.0576341	0.227288	1	0.00110738	1	7.61953	1.81e-08	5.15673	6.96e-07	Glutathione S-transferase
HORVU.MOREX.r3.1HG0005420	3.22739	0.00318575	1.57944	0.131399	1.74084	0.133866	2.13034	0.0536601	0.511555	1	2.13443	0.00590211	2.96804	0.00245107	3.24899	0.000618335	Glycosyltransferase
HORVU.MOREX.r3.1HG0008820	-0.705334	0.0310644	-0.105338	0.855738	-0.124799	0.824666	-0.188608	0.762514	-0.263144	0.999748	0.0159983	1	0.0300641	1	-0.0459256	0.952018	RNA polymerase II transcription factor SIII (Elongin) subunit A
HORVU.MOREX.r3.1HG0009460	2.62046	0.00374712	1.28231	0.205502	1.87621	0.0367656	0.797694	0.5641	3.09421	7.18e-05	3.49183	7.82e-07	2.46285	0.000511704	2.6552	6.94e-05	polyadenylate-binding protein 1-B-binding protein
HORVU.MOREX.r3.1HG0009950	2.68864	0.0095597	4.02865	2e-05	6.13357	1.34e-09	4.42982	4.31e-06	2.72391	0.0158702	4.78614	4.44e-07	3.85204	7.48e-05	5.58987	7.04e-09	Non-specific lipid-transfer protein-like protein
HORVU.MOREX.r3.1HG0010600	9.51176	4.21e-17	7.81186	1.14e-16	9.81208	1.48e-18	7.28586	1.26e-12	7.68709	2.05e-10	6.81058	7.26e-14	6.91236	4.04e-15	10.9549	6.91e-22	Tryptophan decarboxylase
HORVU.MOREX.r3.1HG0013180	0.728991	0.016639	0.89662	0.00135837	0.353479	0.380508	0.558519	0.140489	0.957697	0.00108582	1.21154	5.14e-06	0.0706382	0.98394	0.0685112	0.908639	Glycosyltransferase
HORVU.MOREX.r3.1HG0015720	1.9227	1.64e-06	2.57712	2.24e-10	2.18058	3.08e-08	1.80056	4.05e-05	0.890102	0.265156	1.72774	2.55e-05	1.3251	0.00314802	2.10733	9.18e-08	Kinase family protein
HORVU.MOREX.r3.1HG0017240	0.569714	0.0136506	0.18825	0.583889	0.0799655	0.858543	0.107763	0.832849	-0.15317	1	0.13088	0.87807	0.0747076	0.975337	0.115605	0.78847	Protein phosphatase 2C-like protein
HORVU.MOREX.r3.1HG0017420	7.37454	7.91e-10	8.96214	1.56e-14	6.36701	1e-11	7.24159	1.78e-08	6.73219	1.45e-07	8.89138	7.56e-14	7.97954	8.58e-12	8.73218	8.94e-14	Peroxidase
HORVU.MOREX.r3.1HG0017720	0.951065	0.000617839	1.02743	0.000133966	1.05733	6.42e-05	0.797036	0.00912231	0.329519	0.910244	0.914245	0.00114031	0.517656	0.250493	1.31323	2.05e-07	Glutathione S-transferase
HORVU.MOREX.r3.1HG0020440	3.63515	5.98e-05	4.69075	2.78e-07	5.3941	3.91e-09	4.62795	9.88e-06	1.56977	0.570037	2.76001	0.00213447	3.91895	3.66e-05	5.14065	2.04e-08	Kinase family protein
HORVU.MOREX.r3.1HG0020450	10.3794	5.88e-29	8.20154	4.21e-25	9.27765	2.65e-29	8.52996	2.21e-23	8.93944	9.88e-22	7.47004	4.27e-22	9.91012	1.07e-30	8.96211	3.7e-29	Laccase
HORVU.MOREX.r3.1HG0021350	2.30136	0.000450924	1.58594	0.0228136	2.51661	9.12e-05	1.46541	0.0584205	0.921277	0.71666	0.573855	0.733856	1.36293	0.0845515	2.72982	3.46e-06	Glutathione S-transferase
HORVU.MOREX.r3.1HG0021390	4.61786	3.1e-06	5.7159	6.18e-08	3.67665	8.84e-05	3.5004	0.000441075	4.60696	9.15e-05	4.63495	8.26e-06	6.25618	9.53e-09	7.14274	1.74e-11	Glutathione S-transferase
HORVU.MOREX.r3.1HG0021970	2.84034	3.52e-07	3.8104	1.21e-11	2.87588	9e-08	1.99021	0.000698225	1.38707	0.0936128	2.60641	1.98e-06	1.61553	0.0108201	2.90994	5.37e-08	1-aminocyclopropane-1-carboxylate oxidase
HORVU.MOREX.r3.1HG0024230	-1.85871	0.0386786	1.01978	0.335255	-0.160755	0.929137	-0.554249	0.71882	0.187912	1	-0.254719	0.946569	-0.302389	0.968125	-0.389856	0.787095	Tubulin beta chain
HORVU.MOREX.r3.1HG0025550	-0.530221	0.0441548	-0.199202	0.577143	-0.198598	0.588205	0.0729984	0.902969	-0.113159	1	0.0164331	0.999137	-0.036119	0.993796	-0.261465	0.430742	PHD finger alfin-like protein
HORVU.MOREX.r3.1HG0026240	1.02849	0.00523501	0.686656	0.158904	0.232318	0.724159	0.3886	0.580794	0.422451	0.87067	0.468441	0.531812	0.617527	0.311638	0.0691472	0.942789	Glycerophosphodiester phosphodiesterase
HORVU.MOREX.r3.1HG0026430	0.680497	0.0284066	-0.29073	0.483763	-0.305197	0.465401	-0.497788	0.210218	-0.361495	0.835727	-0.31807	0.629072	-0.111313	0.96852	-0.178897	0.710947	Proline-rich receptor-like kinase putative (DUF1421)
HORVU.MOREX.r3.1HG0027640	1.91575	7.21e-05	2.4793	8.23e-08	2.32772	3.16e-07	1.7379	0.000557904	0.69687	0.785943	2.50377	7.28e-08	1.6387	0.0012039	3.13612	4.52e-12	Plant/MSJ11-3 protein putative
HORVU.MOREX.r3.1HG0028890	1.25569	0.0269068	-0.366189	0.640408	0.426595	0.605268	0.217136	0.849932	0.547071	0.935384	0.69477	0.511572	0.0823857	0.993796	1.41774	0.00621422	Senescence-associated protein putative
HORVU.MOREX.r3.1HG0029360	3.25576	9.22e-06	3.71039	4.85e-07	2.54017	0.000336136	1.96728	0.0164101	1.43301	0.325758	1.51522	0.11151	1.02034	0.51708	1.59807	0.0490569	WRKY transcription factor
HORVU.MOREX.r3.1HG0034560	-0.969985	0.0262163	0.118851	0.892565	0.225084	0.748578	-0.0292828	0.988444	-0.203885	1	-0.378493	0.709173	0.0902846	0.987472	-0.387577	0.523853	Pentatricopeptide repeat-containing protein putative
HORVU.MOREX.r3.1HG0036770	-0.442265	0.0499306	-0.358785	0.142411	0.0609639	0.883498	-0.101494	0.823103	-0.147994	1	-0.0227997	0.994178	-0.0173718	1	-0.135556	0.688784	Tobamovirus multiplication protein 2A
HORVU.MOREX.r3.1HG0037550	2.01639	0.00290535	0.216975	0.874279	0.705687	0.486947	0.00744158	1	-0.00498743	1	0.387344	0.885005	0.331835	0.950273	0.413289	0.744277	Sucrose transporter
HORVU.MOREX.r3.1HG0038190	-0.766503	0.0176984	0.158252	0.772874	-0.0547339	0.939072	0.301282	0.588385	-0.44512	0.698839	0.361761	0.586516	0.242436	0.842444	0.0791726	0.89826	RNA-binding protein putative
HORVU.MOREX.r3.1HG0038590	0.968567	0.00103645	0.963858	0.000990349	0.956773	0.000941793	0.410621	0.388546	0.321439	0.940954	0.481693	0.323062	0.71603	0.0460314	1.28784	1.83e-06	Heavy metal-associated protein
HORVU.MOREX.r3.1HG0040640	1.80972	0.0108941	3.02995	4.1e-06	3.94109	4.14e-10	2.52477	0.000214256	0.384747	1	2.45675	0.000185777	2.58098	5.31e-05	2.99569	8.59e-07	Cysteine--tRNA ligase
HORVU.MOREX.r3.1HG0042510	-0.555607	0.0200326	0.0320532	0.955512	-0.249737	0.440735	-0.449179	0.109245	-0.318735	0.720638	-0.309321	0.477577	-0.197841	0.810166	-0.172251	0.635535	Long-chain-alcohol oxidase
HORVU.MOREX.r3.1HG0044370	-0.590617	0.0380804	0.00136514	1	0.351518	0.301547	0.34291	0.412417	-0.0269872	1	0.0431088	0.988573	0	1	0	1	Glutamate--tRNA ligase
HORVU.MOREX.r3.1HG0045490	0.758108	0.0334509	-0.153837	0.789633	-0.00521388	1	0.242027	0.705072	0.202078	1	0.0526575	0.98828	-0.176318	0.934523	0.0582749	0.941025	RING/U-box superfamily protein
HORVU.MOREX.r3.1HG0046330	2.62328	4.11e-11	3.2487	5.16e-16	3.69554	1.07e-19	3.29778	7.67e-16	2.01521	1.45e-06	2.75496	4.5e-12	1.55284	0.000242611	2.34783	2e-09	Plant basic secretory family protein
HORVU.MOREX.r3.1HG0048840	0.890574	0.0358984	0.0867235	0.916348	0.10084	0.903444	-0.459616	0.463551	-0.101494	1	-0.00975666	1	-0.109826	0.982098	-0.555581	0.254654	Lipid transfer protein
HORVU.MOREX.r3.1HG0049110	2.69746	0.00032907	2.18533	0.00427414	3.27997	8.63e-07	3.03021	0.000151932	0.932541	0.771563	2.17331	0.00105666	2.52564	9.6e-05	2.8173	5.49e-06	Valine--tRNA ligase
HORVU.MOREX.r3.1HG0049500	3.66323	5.61e-15	4.52295	2.69e-20	4.87374	2.16e-23	3.33925	1.64e-12	1.72346	0.000981161	3.30771	6.23e-13	3.69475	2.58e-15	4.62542	3.28e-22	Cytochrome P450 family protein
HORVU.MOREX.r3.1HG0049910	0.810789	0.0326732	1.35504	1.25e-05	1.51828	3.49e-07	1.00703	0.00372304	0.333677	0.973778	1.08599	0.000855917	0.74578	0.0778084	1.13948	0.000311596	Auxin-responsive family protein
HORVU.MOREX.r3.1HG0050630	-0.622276	0.0299213	0.354604	0.312989	0.292714	0.436887	-0.0671925	0.923695	-0.0256865	1	-0.367121	0.459421	0.144242	0.927298	0.187185	0.659308	Protein kinase family protein
HORVU.MOREX.r3.1HG0050700	1.54516	1.5e-05	0.817159	0.0710576	0.828695	0.0566017	0.387505	0.582244	0.35267	0.999748	0.427426	0.642566	0.692869	0.277669	0.690994	0.144905	ATP-dependent zinc metalloprotease FtsH
HORVU.MOREX.r3.1HG0050970	-0.847447	0.0339947	-0.442464	0.350352	-0.738727	0.0563176	-0.0647301	0.95158	0.370816	0.975456	0.159948	0.928939	-0.281316	0.850769	-0.419084	0.441703	Actin-depolymerizing factor
HORVU.MOREX.r3.1HG0051740	2.16068	6.76e-06	2.45175	2.09e-07	2.29368	6.2e-07	1.18494	0.048897	1.17379	0.105432	2.92664	3.61e-10	2.07803	1.23e-05	4.04286	6.51e-18	Glutathione s-transferase putative
HORVU.MOREX.r3.1HG0051750	2.41449	0.000120687	4.74154	1.96e-12	3.539	6.44e-09	3.60653	1.94e-08	2.82645	4.43e-06	4.2645	7.99e-13	3.93787	3.04e-10	4.21094	2.9e-12	Glutathione S-transferase
HORVU.MOREX.r3.1HG0051800	5.61389	2.57e-11	7.47387	6.74e-16	6.39206	5.79e-14	6.32622	1.45e-12	5.16024	5.27e-09	6.71031	1.6e-14	7.31994	2.58e-15	8.66518	2.34e-20	Glutathione S-transferase
HORVU.MOREX.r3.1HG0051860	3.85303	4.18e-07	0.434834	0.703981	2.60062	0.000152457	0.874143	0.451241	-0.134383	1	1.76484	0.0203576	1.347	0.124261	2.87963	3.43e-06	Glutathione S-transferase
HORVU.MOREX.r3.1HG0051870	2.26572	0.0032013	4.06509	4.44e-09	3.57811	1.57e-07	2.3531	0.000966521	1.33017	0.292753	2.82441	8.57e-06	3.78278	3.96e-08	5.57076	1.57e-15	Glutathione S-transferase
HORVU.MOREX.r3.1HG0051880	7.85958	3.48e-18	10.36	7.81e-20	7.60144	2.76e-18	5.86025	3.11e-12	3.87164	1.19e-06	5.36373	2.81e-12	6.80548	2.62e-16	8.29075	1.81e-21	Glutathione S-transferase
HORVU.MOREX.r3.1HG0051890	4.29785	5.92e-07	3.94864	1.86e-06	4.05932	8.23e-07	3.21865	0.000292183	2.15561	0.0741509	3.65955	1.46e-05	5.84424	4.01e-10	6.1031	1.11e-11	Glutathione S-transferase
HORVU.MOREX.r3.1HG0051910	3.34393	5.25e-21	2.55147	1.49e-13	2.83899	2.65e-16	2.26168	1.33e-10	1.01819	0.0313269	2.40127	4.5e-12	2.13391	8.75e-10	2.98872	5.16e-18	Glutathione S-transferase
HORVU.MOREX.r3.1HG0052700	-0.561557	0.0387895	0.269573	0.453914	-0.175233	0.679061	0.158498	0.760302	-0.0190507	1	-0.11798	0.911113	0.000637752	1	-0.311622	0.401741	AT hook motif DNA-binding family protein
HORVU.MOREX.r3.1HG0052810	0.577072	0.0299877	-0.0454025	0.937131	-0.431021	0.145753	-0.118639	0.834897	0.096337	1	-0.0800083	0.95383	0.0221461	1	-0.0896807	0.863019	Mitochondrial carrier protein
HORVU.MOREX.r3.1HG0053170	0.636943	0.0039275	0.364256	0.21006	0.371676	0.168413	0.0174545	0.986988	-0.0011074	1	0.00696072	1	0.270315	0.617016	0.400934	0.125614	Basic helix loop helix (BHLH) family transcription factor
HORVU.MOREX.r3.1HG0054010	0.824173	0.0095597	0.960996	0.00109278	1.12025	5.75e-05	0.684894	0.0600517	0.647475	0.174966	1.34963	1.03e-06	0.992275	0.000923334	1.58844	2.45e-09	zinc finger B-box protein
HORVU.MOREX.r3.1HG0054160	3.99259	2.13e-10	3.4409	5.39e-08	3.80935	3.46e-10	3.01722	2.89e-06	3.44238	2.45e-06	3.99745	1.66e-09	3.43873	2.93e-08	3.43777	1.29e-08	PLAC8 family protein
HORVU.MOREX.r3.1HG0054500	0.958181	0.0258106	0.0485272	0.962226	-0.0899116	0.920153	0.0624863	0.961464	-0.196655	1	-0.00946099	1	-0.0659715	0.992733	-0.342219	0.562527	Histone H4
HORVU.MOREX.r3.1HG0054510	1.10171	0.0358984	1.03255	0.0614101	1.54399	0.000553176	1.17636	0.0501116	0.519771	0.92614	1.14127	0.0377678	1.07647	0.07197	1.10792	0.0299822	Protein PLASTID MOVEMENT IMPAIRED 1
HORVU.MOREX.r3.1HG0054950	3.06813	1.2e-12	3.76581	9.49e-18	3.43751	1.25e-15	3.11832	7.25e-13	2.03084	8.63e-06	3.68088	8.54e-17	2.51563	3.82e-09	2.93382	3.11e-12	Chitinase
HORVU.MOREX.r3.1HG0059120	-0.995041	0.00709028	-0.099118	0.899475	-0.271173	0.657749	-0.0645062	0.955982	-0.0176083	1	-0.114958	0.957789	0.204945	0.92569	0.0200084	0.989179	AP-3 complex subunit mu
HORVU.MOREX.r3.1HG0059300	0.835769	0.0362679	1.006	0.00607814	1.37129	2.54e-05	1.35593	9.07e-05	0.738938	0.205803	1.49891	4.2e-06	1.05477	0.00356448	1.70756	3.87e-08	L-lactate dehydrogenase
HORVU.MOREX.r3.1HG0059790	-0.582784	0.0326732	0.10013	0.828299	-0.259619	0.477362	-0.290577	0.480232	-0.306101	0.846864	0.00358165	1	-0.0715118	0.98111	-0.0324313	0.959503	Hydroxyproline-rich glycoprotein-like
HORVU.MOREX.r3.1HG0061280	0.614931	0.0424947	-0.665932	0.0214796	-0.138693	0.782114	-0.294551	0.523873	-0.209948	1	0.0712607	0.965874	-0.181105	0.910834	-0.0138058	0.990329	Flagellar biosynthesis protein flhA
HORVU.MOREX.r3.1HG0062900	7.13809	2.09e-10	4.154	6.16e-07	8.11361	1.31e-14	3.56432	8.6e-05	4.33254	0.000218719	5.39257	1.04e-10	7.51847	7.32e-12	6.23162	4.48e-11	Pyrophosphate-energized vacuolar membrane proton pump
HORVU.MOREX.r3.1HG0063330	3.38687	7.36e-07	2.70134	0.000167773	3.40912	1.04e-06	2.9165	0.000140402	2.05834	0.0217049	2.60021	0.000288268	2.08521	0.00439228	3.73594	4.77e-08	Eukaryotic aspartyl protease family protein putative
HORVU.MOREX.r3.1HG0063880	1.30977	1.21e-07	1.24258	1.45e-06	0.993334	0.00012183	0.624301	0.070281	0.199243	1	0.91527	0.00132799	0.577728	0.146633	1.1533	8.62e-06	Glycosyltransferase
HORVU.MOREX.r3.1HG0063980	6.54405	8.95e-19	6.02274	8.42e-17	6.12605	5.11e-18	5.21514	4.13e-13	4.88572	2.73e-10	6.70501	4.12e-17	7.6882	6.2e-20	6.58786	1.67e-19	CASP-like protein
HORVU.MOREX.r3.1HG0064060	4.63686	7.46e-07	5.76291	1.14e-09	7.14492	1.11e-12	4.80707	7.38e-07	4.73142	8.2e-06	5.10837	5.49e-08	9.33558	1.91e-13	7.30039	2.03e-13	Elongation factor 4
HORVU.MOREX.r3.1HG0064390	1.24805	0.000186566	1.21732	0.00027529	1.45738	4.42e-06	0.79915	0.0591322	0.608906	0.489816	1.17278	0.00055468	0.956763	0.0112674	1.37888	1.55e-05	Mitochondrial carrier family
HORVU.MOREX.r3.1HG0064770	-0.505537	0.0233317	-0.0147881	0.983044	-0.159291	0.643764	-0.244973	0.474285	-0.213528	0.953572	-0.0128107	1	-0.182525	0.810728	-0.0298052	0.955589	ELKS/Rab6-interacting/CAST family protein
HORVU.MOREX.r3.1HG0064890	1.09325	0.0115433	0.697123	0.175666	1.3331	0.000743627	0.661579	0.275266	0.0784461	1	0.430021	0.671638	1.32768	0.00128908	1.6511	1.05e-05	ATP-dependent zinc metalloprotease FtsH
HORVU.MOREX.r3.1HG0064900	1.08339	0.000616851	0.815299	0.0238399	0.779117	0.0266765	0.466303	0.368843	-0.618913	0.355094	0.578566	0.264805	0.69866	0.116696	1.11099	0.000650818	Glycosyltransferase
HORVU.MOREX.r3.1HG0065130	1.13951	0.0223206	1.68996	6.69e-05	1.44622	0.000836256	1.25338	0.00958406	0.563679	0.85594	1.70511	6.27e-05	0.913763	0.143049	2.20363	4.54e-08	NAC domain-containing protein
HORVU.MOREX.r3.1HG0065400	8.75481	1.59e-15	9.51505	9.34e-18	6.55663	1.32e-14	8.18844	3.11e-12	4.58014	6.39e-06	4.75361	1.2e-08	8.53425	8.45e-15	9.235	8.36e-17	Ethylene-responsive transcription factor
HORVU.MOREX.r3.1HG0066190	0.63201	0.0324122	0.289651	0.453914	0.540004	0.0785859	0.663325	0.0341029	0.171361	1	0.48439	0.255715	0.275689	0.726861	0.0984147	0.856591	Receptor-like kinase
HORVU.MOREX.r3.1HG0067140	1.3587	0.0478264	2.34862	2.81e-05	2.61867	1.88e-06	1.03684	0.204903	1.33455	0.131767	2.35324	5.24e-05	1.81546	0.00278604	2.46042	7.47e-06	Wound-induced protease inhibitor
HORVU.MOREX.r3.1HG0067190	1.72342	0.00604964	1.64792	0.00816842	2.38242	3.33e-05	2.1497	0.000366095	1.11091	0.386348	2.95002	1.83e-07	0.892007	0.482354	3.62939	3.21e-10	Wound-induced protease inhibitor
HORVU.MOREX.r3.1HG0067410	0.718916	0.00868412	0.811067	0.00200505	0.0622745	0.921673	0.263334	0.5916	0.117577	1	0.118962	0.91851	0.438536	0.306891	0.406994	0.268719	1-acyl-sn-glycerol-3-phosphate acyltransferase
HORVU.MOREX.r3.1HG0068070	12.6134	4.27e-05	0	1	0	1	0	1	0	1	0	1	0.566309	0.983305	0.387307	0.938315	Tribbles homolog 2
HORVU.MOREX.r3.1HG0068710	0.56846	0.0451956	0.662994	0.0121963	0.792967	0.00111249	0.627752	0.0389084	0.488669	0.28019	0.511976	0.115445	0.239308	0.787517	0.715531	0.00465217	Ethylene-responsive factor-like transcription factor
HORVU.MOREX.r3.1HG0069750	0.551352	0.017201	-0.186857	0.566551	-0.16656	0.644715	-0.06505	0.905047	0.0805575	1	-0.307839	0.433347	-0.135066	0.917933	-0.295066	0.292488	Calmodulin
HORVU.MOREX.r3.1HG0070340	1.58181	0.00439864	-0.0871598	0.948465	-0.038778	0.983153	-0.447584	0.662794	-0.183075	1	0.581945	0.675644	0.439535	0.862018	0.446595	0.621988	Protein kinase-like protein
HORVU.MOREX.r3.1HG0071020	2.85113	1.14e-12	2.67515	8.05e-12	3.17719	8.19e-16	2.25687	2e-08	1.21077	0.0176811	2.20665	1.8e-08	1.86648	2.54e-06	2.78856	2.67e-13	Non-specific lipid-transfer protein
HORVU.MOREX.r3.1HG0071210	1.41941	0.000103296	2.14876	8.17e-10	1.88538	4.39e-08	1.19389	0.00332793	0.494189	0.84281	1.5191	1.88e-05	1.56912	1.86e-05	2.51854	9.59e-14	U-box domain-containing protein
HORVU.MOREX.r3.1HG0071420	0.766543	0.0288588	1.29644	6.32e-06	1.06352	0.000294877	0.344434	0.528695	0.368552	0.89941	0.764532	0.0316004	1.0019	0.00153428	1.2158	2.1e-05	TOM1-like protein 2
HORVU.MOREX.r3.1HG0071500	4.68242	8.95e-06	6.54928	6.34e-09	4.56422	2.33e-06	5.09572	5.91e-06	3.42754	0.00451978	6.73825	3.26e-09	4.22344	2.08e-05	6.89456	7e-10	WRKY transcription factor
HORVU.MOREX.r3.1HG0072150	1.51033	0.0054161	1.16849	0.0394793	3.26322	4.7e-12	0.521026	0.571986	1.10639	0.283274	2.80921	1.5e-08	2.63264	7.27e-08	3.54748	1.24e-13	cotton fiber protein
HORVU.MOREX.r3.1HG0073370	0.838799	0.0270696	0.080468	0.91543	0.25328	0.667505	0.150493	0.854224	-0.12065	1	0.493565	0.440867	0.251694	0.888739	0.385366	0.43091	Chitinase
HORVU.MOREX.r3.1HG0075700	0.948782	0.0145774	0.627058	0.163537	0.466432	0.363582	0.0878519	0.933185	0.442365	0.875824	1.16948	0.00265287	0.215346	0.930586	0.596727	0.250631	transmembrane protein putative (DUF1218)
HORVU.MOREX.r3.1HG0076530	0.823117	0.00223383	0.25636	0.539612	0.390567	0.28487	-0.127719	0.843406	-0.178965	1	-0.174571	0.867331	0.269253	0.762155	-0.193047	0.677952	ATP-dependent 6-phosphofructokinase
HORVU.MOREX.r3.1HG0076600	0.97988	0.00171086	0.62111	0.0983381	1.01108	0.000545882	1.23827	4.05e-05	1.23724	0.000299855	1.36596	3.1e-06	0.397403	0.592845	0.665889	0.0573092	ABC(ATP-binding) family transporter
HORVU.MOREX.r3.1HG0076630	3.07521	0.0220273	1.81336	0.206685	4.81119	6.17e-05	1.36756	0.476602	0.817763	1	2.02449	0.212106	2.41291	0.123148	2.77618	0.0322706	Receptor-like protein kinase
HORVU.MOREX.r3.1HG0077230	0.969671	0.000353112	0.949058	0.000732542	0.52612	0.1295	0.713132	0.032498	0.18531	1	0.272235	0.746698	0.100107	0.975337	0.701111	0.0341564	VQ motif-containing protein
HORVU.MOREX.r3.1HG0077410	4.78972	9.51e-13	5.71785	3.55e-17	5.8097	6.69e-18	4.30323	1.04e-10	1.61654	0.0444511	2.23881	0.000155393	2.92794	4.13e-07	4.11243	8.51e-13	28 kDa heat-and acid-stable phosphoprotein putative
HORVU.MOREX.r3.1HG0078040	1.58865	0.00891085	0.531521	0.538184	0.663194	0.436834	0.239924	0.86469	-0.0446622	1	0.76833	0.528676	0.145102	0.986945	0.404941	0.681233	Absent in melanoma 1 protein
HORVU.MOREX.r3.1HG0078910	1.88813	6e-07	1.64275	0.000236755	1.47581	0.000181901	1.59189	0.00142084	0.226264	1	1.35483	0.0022801	1.32143	0.00382437	1.07911	0.0151866	p-loop containing nucleoside triphosphate hydrolases superfamily protein
HORVU.MOREX.r3.1HG0079430	5.28657	6.12e-11	5.43489	2.47e-12	5.5927	4.01e-13	4.94583	2.16e-09	2.36116	0.0114353	5.00404	8.85e-11	6.19787	4.19e-13	7.95499	4.68e-17	Protein kinase-like
HORVU.MOREX.r3.1HG0079460	4.52668	2.43e-06	5.64145	5.25e-09	5.31636	1.78e-08	3.16133	0.00101038	2.78745	0.0102687	3.96473	1.27e-05	4.74348	8.52e-07	5.64208	3.68e-09	Protein kinase-like
HORVU.MOREX.r3.1HG0079470	6.3447	5.27e-06	4.94293	6.93e-05	6.49668	8.32e-09	6.33703	2.53e-05	1.81454	0.428169	4.79801	2.31e-06	3.79549	0.000203067	9.01865	2.93e-12	Protein kinase-like
HORVU.MOREX.r3.1HG0079500	6.23965	7.46e-06	3.67592	0.00121512	7.29562	1.49e-08	3.78425	0.00298292	3.78384	0.00161161	5.07679	5.5e-07	3.5088	0.000319386	6.36979	1.17e-09	Protein kinase-like
HORVU.MOREX.r3.1HG0079950	0.6573	0.00882063	-0.122738	0.777815	0.0468184	0.935641	-0.345241	0.350011	-0.00302335	1	0.0297147	0.994178	0.0569126	0.987884	-0.108431	0.818479	Lys-63-specific deubiquitinase BRCC36
HORVU.MOREX.r3.1HG0080620	0.724999	0.00725311	0.848014	0.001064	1.04214	6.12e-06	1.0527	5.26e-05	0.20188	1	0.595339	0.0589905	0.48838	0.232468	0.823901	0.00183399	Exostosin-2
HORVU.MOREX.r3.1HG0080800	1.06925	0.012257	1.00319	0.0175768	0.60115	0.236574	0.13703	0.887748	0.192695	1	0.376991	0.726198	-0.0912769	0.987884	0.700708	0.139965	Kinase family protein
HORVU.MOREX.r3.1HG0080920	2.18665	3.37e-06	2.39174	2.33e-07	2.16787	1.55e-06	2.50813	4.5e-08	0.641281	0.829568	1.86112	8.01e-05	1.6129	0.000930567	1.44403	0.00262582	WRKY transcription factor
HORVU.MOREX.r3.1HG0082040	4.24115	1.07e-05	6.16532	4.07e-09	4.65924	7.63e-07	8.72252	1.33e-10	4.30426	0.00101724	4.42922	3.51e-06	6.24868	3.12e-08	5.98312	4.22e-09	Heat shock transcription factor
HORVU.MOREX.r3.1HG0082740	3.16027	1.06e-05	3.96606	9.31e-08	4.03803	2.25e-08	2.69968	0.000387627	3.27929	9.63e-05	3.70663	4.91e-07	2.49584	0.00113902	2.22868	0.00280166	Late embryogenesis abundant hydroxyproline-rich glycoprotein family putative
HORVU.MOREX.r3.1HG0082770	0.659993	0.0373921	-0.357845	0.351464	-0.156202	0.759623	0.0932157	0.894565	0.14609	1	-0.175192	0.861336	-0.0404722	0.995438	-0.297722	0.469136	Reticulon-like protein
HORVU.MOREX.r3.1HG0083130	6.6222	8.62e-05	5.90861	0.00115005	7.32077	6.4e-06	7.16099	4.67e-05	-2.62727	0.740638	4.00574	0.0141514	3.12859	0.0485055	9.25462	1.91e-08	Ethylene-responsive transcription factor
HORVU.MOREX.r3.1HG0084330	2.71314	0.000968257	3.90121	2.34e-06	2.64694	0.000846452	3.03876	0.000310891	2.18173	0.0477518	2.84015	0.000413373	2.69062	0.00266471	3.63511	6.72e-06	nodulin MtN21 /EamA-like transporter family protein
HORVU.MOREX.r3.1HG0084390	2.66217	5.85e-05	2.64643	4.76e-05	2.72791	1.32e-05	1.45133	0.0904056	1.08346	0.597898	2.54857	0.000105241	1.40401	0.10761	3.53244	2.68e-08	DUF4228 domain protein
HORVU.MOREX.r3.1HG0085710	8.35348	7.12e-11	8.57952	5.5e-11	8.86898	1.69e-12	7.66167	2.54e-08	4.56743	0.000126357	5.28077	9.42e-08	6.82305	2.14e-09	6.64698	3.49e-10	Core-2/I-branching beta-1 6-N-acetylglucosaminyltransferase family protein
HORVU.MOREX.r3.1HG0085780	7.17921	2.39e-10	5.34555	2.44e-07	6.52264	1.5e-10	7.45592	7.98e-08	6.23218	1.71e-05	4.75458	2.03e-06	6.51765	1.34e-08	5.32158	8.86e-08	Core-2/I-branching beta-1 6-N-acetylglucosaminyltransferase family protein
HORVU.MOREX.r3.1HG0086260	3.1045	0.000183991	4.78235	1.08e-08	4.97368	2.1e-09	3.61982	2.34e-05	4.07917	8.63e-06	5.38219	1.16e-09	5.37632	7.7e-10	4.68378	1.01e-08	NAD(P)-binding Rossmann-fold superfamily protein
HORVU.MOREX.r3.1HG0086540	1.34006	7.69e-05	0.684146	0.120159	0.799933	0.0284273	0.642431	0.158017	0.944858	0.0240229	0.493087	0.470557	0.756445	0.0740086	0.814371	0.0243235	Protein PLANT CADMIUM RESISTANCE 2
HORVU.MOREX.r3.1HG0086810	0.596352	0.010861	-0.232935	0.470802	-0.420414	0.107394	-0.0264423	0.974246	-0.0416297	1	-0.281815	0.536064	-0.113496	0.941317	-0.475159	0.0546255	Photosystem I reaction center subunit VI
HORVU.MOREX.r3.1HG0087170	-0.52568	0.0210973	-0.370178	0.148956	-0.265148	0.347948	0.0897693	0.856066	0.0390582	1	0.0677235	0.954984	-0.316526	0.41513	-0.135607	0.705179	3-deoxy-manno-octulosonate cytidylyltransferase
HORVU.MOREX.r3.1HG0087850	1.40127	4.24e-05	1.1504	0.00133955	1.67197	3.37e-07	0.844956	0.0541087	0.605217	0.603022	1.60212	2.77e-06	0.626964	0.30013	1.85756	6.5e-09	Glutaredoxin putative
HORVU.MOREX.r3.1HG0088150	1.74242	0.00529378	0.412616	0.66759	0.00112508	1	-0.586514	0.584229	-0.460143	1	0.214582	0.937292	0.322212	0.935181	0.644087	0.449792	RNA-binding KH domain-containing protein
HORVU.MOREX.r3.1HG0089200	-0.625477	0.0466766	0.181255	0.70266	0.113049	0.837841	-0.205869	0.715567	-0.0776438	1	-0.316493	0.68757	0.317025	0.664388	-0.197638	0.683683	Protein FRIGIDA
HORVU.MOREX.r3.1HG0089440	1.54405	0.000562617	1.6647	0.00010989	1.50224	0.00065667	1.28341	0.00977205	0.690262	0.695095	1.87074	1.28e-05	1.23783	0.0140464	2.3931	7.57e-09	B12D protein
HORVU.MOREX.r3.1HG0089600	1.59004	0.0317316	0.267173	0.830938	-0.181565	0.901559	-0.397602	0.783304	-0.407143	1	1.14731	0.340463	0.369998	0.938365	0.948697	0.317785	RADIALIS-like transcription factor
HORVU.MOREX.r3.1HG0089770	8.6677	1.69e-09	6.46779	1.27e-07	6.84101	1.59e-08	8.7943	4.29e-09	6.36372	2.39e-07	6.00408	7.9e-08	7.86395	2.61e-10	8.77461	1.35e-11	O-methyltransferase
HORVU.MOREX.r3.1HG0089780	6.0272	4.16e-05	5.53638	0.000651067	4.79968	0.000149984	6.27403	5.7e-05	6.63984	5.06e-06	7.37613	2.71e-07	8.7721	3.28e-11	7.19814	9.51e-10	Chalcone synthase
HORVU.MOREX.r3.1HG0089900	8.02374	1.04e-07	3.4852	0.00821567	6.89373	5.82e-06	3.16046	0.0470336	5.12232	5.45e-05	5.52079	3.31e-06	7.75513	7.92e-10	10.9759	7.03e-13	O-methyltransferase
HORVU.MOREX.r3.1HG0089920	7.14463	9.55e-06	2.88475	0.0348356	5.30325	0.00010862	4.42182	0.00355014	4.29316	0.00241316	6.34496	4.77e-06	4.79836	0.000158962	6.84054	1.67e-06	O-methyltransferase
HORVU.MOREX.r3.1HG0090140	1.41733	0.00120598	1.38235	0.0012248	1.58852	0.00011049	1.4148	0.00132992	0.714671	0.583834	1.22591	0.00811535	1.5842	0.000250264	1.54674	0.000194863	Short chain dehydrogenase/reductase
HORVU.MOREX.r3.1HG0091000	1.01249	0.00982069	0.0809564	0.921072	0.977718	0.0109291	0.523307	0.369848	-0.41321	0.92614	0.121706	0.947692	0.478432	0.587343	-0.151639	0.832546	DELLA protein GAI
HORVU.MOREX.r3.1HG0091080	3.50815	2.59e-10	3.70788	2.13e-11	3.89538	1.62e-12	2.4628	1.52e-05	1.2212	0.205803	3.00794	5.14e-08	2.83757	2.65e-07	3.94469	6.74e-13	DNA-directed RNA polymerase III subunit RPC6
HORVU.MOREX.r3.1HG0091390	1.81712	0.0034646	2.24262	0.000127774	2.9944	8.63e-08	2.37171	0.000120057	0.281172	1	1.81482	0.00406599	1.15658	0.207565	1.728	0.00398249	Calmodulin
HORVU.MOREX.r3.1HG0092830	4.42186	3.52e-07	5.74653	3.19e-09	5.34188	2.31e-09	4.84051	1.77e-06	3.47535	0.000792667	3.52595	5.1e-05	3.19662	0.000192683	3.97569	1.35e-06	Glycosyltransferase
HORVU.MOREX.r3.1HG0093550	2.56349	2.89e-15	2.50703	8.6e-15	2.51921	3.89e-15	2.11217	1.57e-10	1.29774	0.000550531	2.53451	9.24e-15	2.16152	2.08e-11	2.5793	6.78e-16	Tryptophan synthase alpha chain
HORVU.MOREX.r3.1HG0093740	2.82453	1.32e-06	2.0237	0.00081681	3.44126	1.14e-09	2.06739	0.00113558	2.46924	0.000556934	4.20385	2.5e-11	2.89707	5.63e-07	3.65461	1.14e-10	ATP-dependent zinc metalloprotease FtsH
HORVU.MOREX.r3.1HG0094820	-0.44442	0.0437273	0.0527015	0.898871	-0.0518511	0.903458	-0.0587926	0.906099	0.0525054	1	0.106172	0.88903	0.0721962	0.972258	-0.297964	0.242603	V-type proton ATPase subunit C
HORVU.MOREX.r3.1HG0095050	1.14527	0.0144514	0.187827	0.822296	0.0409193	0.975736	0.0100836	1	0.113363	1	0.163808	0.935799	0.0755471	0.992733	0.0984589	0.92356	Early flowering 3
HORVU.MOREX.r3.1HG0095410	1.58576	0.00019929	0.0939042	0.924859	-0.141029	0.881421	-0.196345	0.852023	-0.0783318	1	-0.153523	0.944527	-0.134035	0.98111	-0.500426	0.436744	Rho GDP-dissociation inhibitor 1
HORVU.MOREX.r3.2HG0095670	2.35973	2.79e-08	1.91152	1.3e-05	1.0714	0.031861	2.03587	4.27e-06	0.729265	0.61422	0.728255	0.347124	2.54986	2.09e-09	2.80731	5.68e-11	Cysteine synthase
HORVU.MOREX.r3.2HG0096750	5.4034	2.19e-06	3.84948	9.34e-05	6.20853	9.75e-09	3.05552	0.00413111	2.45586	0.0874543	3.06644	0.00227738	4.10996	7.28e-05	5.6763	7.85e-08	WRKY transcription factor
HORVU.MOREX.r3.2HG0098040	2.42827	0.0014788	2.65999	0.000358461	2.97187	0.00012183	3.55378	0.000115663	3.25527	0.000163648	3.3743	1.95e-05	3.64572	4.46e-06	4.39694	3.16e-08	Cytochrome P450 putative
HORVU.MOREX.r3.2HG0099170	1.92304	0.000410288	1.90964	0.000339017	1.95077	9.13e-05	1.33732	0.0241543	1.08108	0.277157	2.40551	2.79e-06	1.72641	0.00226402	2.12573	2.6e-05	12-oxophytodienoate reductase-like protein
HORVU.MOREX.r3.2HG0099350	2.43226	0.00161031	2.73656	0.000206585	3.21248	9.46e-06	3.02775	7.38e-05	3.02194	0.000894896	3.2614	0.000256129	5.14622	6.18e-09	2.95971	0.000907042	Cytochrome P450
HORVU.MOREX.r3.2HG0099360	3.58985	1.9e-06	3.60098	2.26e-06	4.86613	3.92e-10	4.14369	3.13e-07	4.02727	1.83e-05	4.50274	1.55e-06	7.90793	3.63e-12	5.68707	3.73e-08	Kaurene synthase
HORVU.MOREX.r3.2HG0099420	5.7826	2.02e-08	4.10691	2.82e-05	4.53941	2.69e-06	4.1185	3.75e-05	3.79862	0.000299855	5.70704	3.02e-08	6.37532	3.23e-09	4.53952	3.57e-06	Cytochrome P450 putative
HORVU.MOREX.r3.2HG0099480	4.80779	5.39e-05	2.9754	0.0136982	4.44733	7.58e-05	4.7467	6.1e-05	4.91696	0.000608958	2.75422	0.0750146	6.83442	7.29e-07	5.54603	2.15e-05	Cytochrome P450
HORVU.MOREX.r3.2HG0099570	4.54804	1.38e-11	2.31772	0.000138693	3.92898	7.43e-11	3.99528	2.4e-09	4.92277	3.12e-08	7.54079	1.8e-11	3.89618	1.63e-08	3.66067	4.54e-07	Copalyl diphosphate synthase
HORVU.MOREX.r3.2HG0099640	2.92486	0.0280677	5.59845	1.09e-05	7.72276	1.3e-07	3.80742	0.00227438	1.98138	0.508769	4.44731	0.000120062	4.12856	0.00167927	3.48501	0.00358413	Glycosyltransferase
HORVU.MOREX.r3.2HG0101240	0.891448	0.0382592	0.25403	0.701623	-0.57092	0.268782	0.0193188	0.995676	0.47275	0.859056	-0.560228	0.469352	-0.465215	0.663727	-0.212462	0.786288	Cytochrome P450 family protein
HORVU.MOREX.r3.2HG0101890	3.38704	5.12e-10	3.68697	1.11e-11	4.3892	1.62e-14	4.17538	5.41e-12	1.68507	0.0136286	3.56998	4.72e-11	3.66373	2.32e-11	5.17269	1.84e-19	S-adenosylmethionine-dependent methyltransferase
HORVU.MOREX.r3.2HG0102150	2.38814	0.00216961	4.12189	9.21e-08	4.06986	5.2e-08	2.11355	0.0117233	2.42329	0.00502762	3.1235	3.07e-05	2.56968	0.000812163	3.65912	7.28e-07	ABC transporter G family member
HORVU.MOREX.r3.2HG0103630	1.68071	0.000210586	2.02008	5.97e-06	3.05219	2.02e-12	1.60506	0.0007876	0.717074	0.693531	1.20108	0.0235621	2.00931	7.95e-06	2.72729	4.6e-10	ABC subfamily C transporter
HORVU.MOREX.r3.2HG0105670	0.867828	0.00415129	0.0212377	0.983689	0.537908	0.14655	0.177917	0.794833	-0.232293	1	0.348412	0.604939	-0.0159811	1	0.445993	0.248589	SNARE-interacting protein KEULE
HORVU.MOREX.r3.2HG0105790	2.25729	0.0358531	4.14508	0.000158977	3.80704	2.82e-06	3.00643	0.00870476	0.577436	1	1.54024	0.196036	3.81465	3.7e-05	5.25652	2.61e-08	Cell division cycle protein 48
HORVU.MOREX.r3.2HG0106230	0.615289	0.0408642	-0.25959	0.508864	-0.140192	0.774064	-0.143841	0.806054	0.0404862	1	-0.017602	0.999392	0.182121	0.912348	0.260276	0.537841	2-oxoglutarate (2OG) and Fe(II)-dependent oxygenase superfamily protein
HORVU.MOREX.r3.2HG0106390	5.05272	2.62e-07	6.57987	2.35e-10	8.01493	2.19e-13	5.24178	3.65e-07	5.64183	5.64e-06	5.7033	8.12e-09	5.91758	7.65e-10	6.82154	1.24e-12	Glycosyltransferase
HORVU.MOREX.r3.2HG0107190	-0.62175	0.0398721	-0.0592834	0.92231	0.0758664	0.894271	-0.224155	0.67462	-0.364883	0.831571	-0.0904829	0.956096	0.066875	0.986988	0.0442358	0.951487	NAD-dependent protein deacetylase
HORVU.MOREX.r3.2HG0107270	5.6037	2.39e-07	5.71374	3.29e-08	9.83316	5.05e-13	5.16416	1.22e-06	5.77092	4.85e-07	5.23726	1.77e-07	5.90947	9.79e-08	7.70466	4.29e-11	Cytochrome P450 family protein expressed
HORVU.MOREX.r3.2HG0107940	4.91216	3.38e-10	4.9951	8.4e-10	4.44711	3.52e-09	2.90765	0.000310539	4.21146	1.36e-06	6.10086	4.5e-12	4.17565	2.87e-08	5.04857	6.48e-11	MLO-like protein
HORVU.MOREX.r3.2HG0109340	0.993597	0.000139338	0.408586	0.263092	0.0986759	0.86041	0.23857	0.647114	0.023592	1	0.0239772	0.99719	-0.041562	0.995127	0.1906	0.690996	Wound-induced protein 1 putative
HORVU.MOREX.r3.2HG0109860	5.65333	8.53e-06	4.12131	0.000835998	5.18853	8.27e-05	4.7433	0.00163455	2.0428	0.904065	0.992034	0.886145	2.50943	0.150012	7.93446	5.41e-07	Phosphoribosylformylglycinamidine synthase subunit PurQ
HORVU.MOREX.r3.2HG0110640	0.555218	0.0396425	-0.110203	0.79985	-0.176777	0.667094	0.136841	0.795956	-0.164104	1	-0.202428	0.776484	0.00353949	1	-0.104923	0.824702	transcription factor-like protein
HORVU.MOREX.r3.2HG0110760	0.392281	0.0156376	0.0453678	0.885245	-0.00566807	0.995184	0.066762	0.850513	0.190911	0.848172	0.0460366	0.956787	-0.0687297	0.955188	-0.100251	0.695809	Calmodulin
HORVU.MOREX.r3.2HG0111410	0.864887	0.0441548	1.20995	0.00117492	1.52114	8.34e-06	0.635214	0.244594	0.400873	0.950666	1.20417	0.00134063	1.32905	0.000374056	1.7386	3.52e-07	NAC domain protein
HORVU.MOREX.r3.2HG0111820	3.39351	6.81e-06	3.59238	2.18e-06	3.35799	4.38e-06	3.66303	1.13e-05	2.54148	0.00523801	2.89479	0.000147167	2.70917	0.000721082	3.4218	5.3e-06	extra-large G-like protein putative (DUF3133)
HORVU.MOREX.r3.2HG0113500	1.97326	0.0438053	0.0715082	0.97797	0.880561	0.484666	-0.532849	0.758741	-0.361242	1	0.32875	0.928939	0.414501	0.946263	0.477545	0.754509	Universal stress protein
HORVU.MOREX.r3.2HG0116390	0.758342	0.0386664	-0.0364245	0.969807	0.544267	0.180036	-0.346482	0.548666	-0.0812572	1	0.0520589	0.989332	-0.134334	0.965969	-0.0345078	0.969484	RING finger protein
HORVU.MOREX.r3.2HG0116420	0.438515	0.0467844	0.11371	0.72856	0.185444	0.537446	-0.0516573	0.920823	0.0368118	1	0.162059	0.772522	0.0961255	0.944513	0.344641	0.132867	Early response to dehydration 15-like protein
HORVU.MOREX.r3.2HG0119190	-0.598481	0.0232295	0.113578	0.791972	-0.0980684	0.832333	-0.345124	0.356328	-0.261077	0.935384	0.07372	0.956787	-0.00337378	1	-0.0016008	1	BZIP transcription factor
HORVU.MOREX.r3.2HG0121380	1.79029	0.0127708	2.80416	1.1e-05	3.77695	3.08e-09	2.74305	3.66e-05	1.12662	0.546958	2.62614	4.17e-05	2.8893	1.18e-05	3.43679	4.52e-08	Cytochrome P450
HORVU.MOREX.r3.2HG0121410	4.4229	2.01e-12	5.09168	2.13e-15	5.8314	9.86e-19	4.99368	6.04e-14	4.01316	5.08e-09	5.84095	9.83e-18	5.73487	3.49e-17	6.47396	2.92e-21	Cytochrome P450
HORVU.MOREX.r3.2HG0122140	1.57395	1.28e-07	2.14937	1.25e-13	1.34825	4.96e-06	1.29624	2.96e-05	0.759063	0.0972312	1.35891	5.33e-06	0.74064	0.0665096	1.53193	1.02e-07	Calcium-binding family protein
HORVU.MOREX.r3.2HG0123810	1.20026	0.000358942	1.37054	3.37e-05	1.27272	8.23e-05	0.197943	0.805301	0.868898	0.092024	1.43314	4.2e-05	0.707131	0.177523	1.07496	0.0033715	Signal peptidase subunit-12
HORVU.MOREX.r3.2HG0124450	2.04613	0.000368706	2.32133	3.15e-05	2.81307	1.86e-07	1.56931	0.0164181	1.30873	0.180955	2.12268	0.000330381	2.3863	5.3e-05	3.04301	3.79e-08	calmodulin-binding protein (DUF1645)
HORVU.MOREX.r3.2HG0125430	0.554853	0.0408264	0.728965	0.00197559	0.794124	0.00045249	0.40101	0.242175	0.215155	1	0.619949	0.0185537	0.656516	0.0111298	0.922595	2.45e-05	Jasmonate-zim-domain protein
HORVU.MOREX.r3.2HG0125840	1.09001	0.0168125	1.45236	0.000360454	1.17648	0.00552385	0.504361	0.483799	0.682775	0.580846	0.631986	0.371379	0.928877	0.119085	1.28676	0.00263433	Kinase family protein
HORVU.MOREX.r3.2HG0126450	3.20239	1.99e-06	4.58171	2.63e-11	3.8677	5.17e-09	3.15063	3.88e-06	1.77225	0.0524353	2.9912	7.94e-06	3.74415	2.48e-08	4.22801	1.8e-10	Sulfotransferase
HORVU.MOREX.r3.2HG0126460	2.50855	0.019866	2.26886	0.0343477	2.96469	0.00263561	0.894485	0.60159	0.438437	1	2.08009	0.0790712	0.861602	0.800693	1.94889	0.0721207	Sulfotransferase
HORVU.MOREX.r3.2HG0126510	0.768225	0.00383831	0.760192	0.00322545	0.496117	0.107262	0.590156	0.0472354	0.63912	0.040208	0.333004	0.511757	0.09442	0.971976	0.501223	0.10033	EGG APPARATUS-1 protein
HORVU.MOREX.r3.2HG0127020	1.80147	0.0334965	2.01799	0.0136754	3.0192	5.18e-05	1.91045	0.0360708	0.313501	1	1.7454	0.0653123	1.28577	0.298488	3.32743	6.81e-06	methyl esterase 11
HORVU.MOREX.r3.2HG0127420	2.10469	0.0403851	3.2054	0.000684	2.79915	0.00148843	2.80385	0.00380006	1.73958	0.304371	2.45928	0.00859086	1.98341	0.0708495	4.01584	8.04e-07	Dihydroflavonol-4-reductase
HORVU.MOREX.r3.2HG0127540	-1.7276	0.0259833	0.663856	0.506901	2.37556	0.000890063	-0.383134	0.79582	-0.49706	1	-0.215984	0.953817	0.587501	0.826425	0.195708	0.892623	Ribosome biogenesis protein WDR12 homolog
HORVU.MOREX.r3.2HG0128600	1.24399	0.0465907	2.26516	2.37e-05	0.770811	0.290979	0.87615	0.306616	-0.05186	1	1.87445	0.000664511	0.990256	0.279386	1.66219	0.00331858	Receptor kinase
HORVU.MOREX.r3.2HG0128980	2.08729	3.02e-07	2.22822	9.48e-08	1.67718	5.23e-05	1.36002	0.00451096	0.712961	0.626443	1.83716	1e-05	2.09119	4.81e-07	2.59454	1.22e-10	GH3.3
HORVU.MOREX.r3.2HG0130210	6.88739	3.2e-07	4.8716	7.74e-07	5.95951	1.92e-08	7.55941	4.5e-08	3.03202	0.0106699	5.92302	5.41e-08	5.52435	4.06e-07	9.00991	3.4e-12	ZCF37 putative
HORVU.MOREX.r3.2HG0130740	1.4393	0.000507494	1.76953	3.29e-06	1.9011	4.09e-07	1.5832	0.000130739	0.24484	1	1.68479	1.8e-05	2.22875	2.67e-08	2.99659	4.6e-15	Kinase family protein
HORVU.MOREX.r3.2HG0130890	-0.588806	0.0252914	-0.0797236	0.874385	-0.322999	0.319801	-0.421902	0.236288	-0.117043	1	0.0776187	0.956096	-0.155496	0.909692	-0.282652	0.40596	WRKY transcription factor
HORVU.MOREX.r3.2HG0130900	0.792284	0.027842	0.620643	0.113489	0.914167	0.00441888	0.104076	0.898397	0.255552	1	0.850129	0.0223641	0.349803	0.727594	1.03757	0.00125226	GRAS transcription factor
HORVU.MOREX.r3.2HG0131170	2.23041	0.00011301	3.38031	1.15e-09	3.10109	1.42e-08	3.16205	1.52e-08	1.82851	0.00490084	1.88631	0.00113781	2.87585	2.8e-07	3.07469	2.64e-08	Polyol transporter
HORVU.MOREX.r3.2HG0131330	0.669999	0.00499811	-0.0506614	0.92485	0.308183	0.340747	0.147609	0.770492	0.220329	0.999748	0.167782	0.845836	0.137676	0.927361	0.191711	0.624888	Transporter-related family protein
HORVU.MOREX.r3.2HG0132220	0.859865	0.029568	-0.517595	0.266378	-0.434888	0.383628	0.338671	0.595301	0.028014	1	-0.396851	0.626555	-0.264168	0.883985	-0.532884	0.232469	Lactation elevated protein 1
HORVU.MOREX.r3.2HG0132440	0.753871	0.0095597	0.291123	0.463345	0.322162	0.415347	0.113023	0.863449	0.0462531	1	0.295656	0.66361	0.0251783	1	0.779256	0.00450401	Adenylyl-sulfate kinase
HORVU.MOREX.r3.2HG0133450	0.970865	0.0302017	0.164073	0.831751	-0.136271	0.869508	-0.00347839	1	-0.0867163	1	-0.468543	0.619891	0.0210685	1	-0.474912	0.422742	Remorin
HORVU.MOREX.r3.2HG0134190	10.2638	3.49e-24	10.8988	9.7e-26	7.69835	4e-23	9.86289	1.9e-20	7.42083	1.34e-15	6.95252	3.72e-19	10.3036	2.09e-24	11.2799	3.54e-28	Disease resistance protein (TIR-NBS-LRR class)
HORVU.MOREX.r3.2HG0134400	1.05348	0.0324797	1.4501	0.000505635	1.19534	0.00672193	0.851384	0.132093	1.13493	0.0568762	0.957712	0.0991317	1.72712	0.000138585	1.67089	0.000157197	Protein DETOXIFICATION
HORVU.MOREX.r3.2HG0134640	7.31622	1.42e-07	4.57904	5.79e-05	6.03467	6.15e-07	3.04883	0.0105682	3.89991	0.00142526	8.68199	6.08e-10	4.8817	1.65e-05	6.74517	2.51e-09	Internal alternative NAD(P)H-ubiquinone oxidoreductase A1 mitochondrial
HORVU.MOREX.r3.2HG0136010	-0.755211	0.0299775	-0.078536	0.913631	-0.277096	0.577186	-0.19512	0.772447	-0.259586	1	0.0297225	0.996685	0.109144	0.974306	0.00378859	1	DNA repair family protein
HORVU.MOREX.r3.2HG0139040	2.75236	0.00130911	3.31968	4.58e-05	2.13129	0.0109767	1.85576	0.0571007	1.32639	0.620526	2.26796	0.0165856	1.40461	0.503292	4.6412	0.000110487	Protein kinase
HORVU.MOREX.r3.2HG0139080	7.53387	1.06e-08	5.53929	9.54e-08	9.1304	4.81e-13	6.0025	5.58e-07	4.29596	0.00248766	7.14398	6.95e-10	4.51404	8.19e-06	6.68385	3.66e-10	Aspartic proteinase nepenthesin-1
HORVU.MOREX.r3.2HG0141190	2.42622	0.000218448	2.48857	8.72e-05	2.80666	5.97e-06	1.66023	0.0269183	1.79555	0.051602	2.83946	7.47e-06	2.80987	1.64e-05	4.07298	8.5e-11	senescence regulator (Protein of unknown function DUF584)
HORVU.MOREX.r3.2HG0153640	-4.15727	0.0004741	1.08693	0.537335	2.66409	0.0279261	0.0971802	0.987226	0.096096	1	0.668994	0.858667	-0.117166	0.999754	1.1761	0.447012	Photosystem II 10 kDa polypeptide family protein
HORVU.MOREX.r3.2HG0154160	-0.803398	0.0326732	-0.328042	0.530054	-0.24958	0.662467	0.08122	0.936449	0.21192	1	-0.318963	0.735908	-0.149461	0.960413	-0.258444	0.653968	Non-specific serine/threonine protein kinase
HORVU.MOREX.r3.2HG0154550	2.80931	0.0178238	3.36402	0.00155088	3.25698	0.00185464	3.39345	0.00161243	-0.183697	1	3.67987	0.00092112	1.07414	0.727909	3.89256	0.000239002	P-loop containing nucleoside triphosphate hydrolases superfamily protein
HORVU.MOREX.r3.2HG0155170	0.762414	0.0432814	0.171203	0.780978	-0.18785	0.756826	0.357995	0.555744	0.137443	1	0.369823	0.671138	-1.475	0.818314	0	1	uv-b-insensitive 4
HORVU.MOREX.r3.2HG0156280	-0.644446	0.0439528	-0.0393162	0.956818	0.0736081	0.904622	0.110139	0.874658	-0.275098	0.976772	0.053058	0.983846	0.150171	0.936028	0.20929	0.661156	Tetratricopeptide repeat protein 13
HORVU.MOREX.r3.2HG0157210	3.26067	5.31e-13	2.94769	8.54e-11	3.19439	5.77e-13	2.39597	1.99e-07	1.56821	0.00359446	2.06918	6.18e-06	2.40871	1.74e-07	2.81601	7.13e-10	Sugar transporter putative
HORVU.MOREX.r3.2HG0158180	-0.639852	0.0175476	-0.000854845	1	0.0227879	0.976013	-0.0211971	0.984836	-0.139061	1	-0.19474	0.812109	-0.0103603	1	0.271132	0.483345	Proline transporter
HORVU.MOREX.r3.2HG0158270	1.05712	8.95e-06	1.23996	9.46e-08	0.542345	0.0627374	0.540541	0.100288	0.193094	1	0.601577	0.0449903	0.396524	0.42285	0.935053	8.46e-05	Pyridoxal 5-phosphate synthase subunit PdxS
HORVU.MOREX.r3.2HG0159920	-1.05258	0.00817764	-0.0330194	0.978641	-0.277328	0.660741	-0.070376	0.953095	-0.277934	1	-0.147425	0.933887	0.324058	0.856507	-0.142819	0.87231	receptor-like kinase in flowers 1
HORVU.MOREX.r3.2HG0160240	4.75993	2.63e-09	4.6736	1.72e-09	4.93939	2.14e-10	4.59534	1.1e-08	3.11669	0.000314297	4.4124	6.74e-09	5.2634	2.17e-10	6.39317	9.49e-15	Exocyst complex component exo70a1
HORVU.MOREX.r3.2HG0160870	1.54964	0.0174477	1.80433	0.00255893	1.92053	0.000739622	1.39501	0.050107	1.57514	0.0612015	1.71724	0.00579581	2.07548	0.000428203	2.54471	3.1e-06	Protein DETOXIFICATION
HORVU.MOREX.r3.2HG0160920	2.25453	0.000517714	3.20969	1.51e-07	2.60075	1.8e-05	2.65718	4.22e-05	2.08784	0.00725426	3.07528	6.81e-07	2.61766	3.19e-05	3.79891	3.59e-10	Protein DETOXIFICATION
HORVU.MOREX.r3.2HG0163590	0.442993	0.0386664	0.014496	0.981738	-0.0560816	0.89104	-0.156297	0.670947	0.21164	0.9352	0.0724382	0.93588	0.146466	0.876212	0.205007	0.469139	Membrane-anchored ubiquitin-fold protein
HORVU.MOREX.r3.2HG0163880	5.16195	1.31e-10	5.83776	9.18e-13	7.33529	1.91e-16	6.23964	2.86e-12	3.73234	8.63e-06	5.50885	9.37e-12	6.22004	4.19e-13	5.66276	7.45e-13	Jasmonate zim-domain protein
HORVU.MOREX.r3.2HG0164120	-0.551679	0.0280718	0.216022	0.522051	0.193234	0.596322	0.00828239	0.997723	-0.044945	1	-0.2222	0.703728	0.0758877	0.975337	-0.0397119	0.943241	ATP-dependent Clp protease ATP-binding subunit ClpB
HORVU.MOREX.r3.2HG0165490	1.10431	0.000163352	1.1591	5.64e-05	1.20876	1.95e-05	0.770739	0.0284274	0.504809	0.595031	0.994387	0.00111737	0.733216	0.0432531	1.21049	1.58e-05	Arogenate dehydratase
HORVU.MOREX.r3.2HG0166710	1.21041	0.0143537	-0.259642	0.739851	-0.495926	0.467209	0.157005	0.88912	-0.10573	1	-0.400208	0.760326	0.0343254	1	-0.260378	0.749396	ATP synthase subunit c
HORVU.MOREX.r3.2HG0168330	1.42676	0.00227197	2.07341	2.99e-06	2.14614	3.13e-07	1.52823	0.00119035	1.16461	0.0514973	1.6809	0.000152968	1.52841	0.000993629	2.66927	3.34e-10	Nicotinate phosphoribosyltransferase
HORVU.MOREX.r3.2HG0168650	1.00789	0.00466919	-0.226351	0.699636	-0.0199681	0.988692	-0.625847	0.222238	0.289476	1	-0.160864	0.928915	0.318488	0.808289	0.386746	0.46576	Acyl-CoA N-acyltransferases (NAT) superfamily protein
HORVU.MOREX.r3.2HG0169250	0.795078	0.00145575	0.58406	0.0444979	0.372094	0.275628	0.513522	0.134367	0.356051	0.750607	0.476916	0.208323	0.324042	0.587368	0.426523	0.18522	Peroxidase
HORVU.MOREX.r3.2HG0170580	0.701323	0.0415238	1.14951	5.77e-05	0.74173	0.0225344	0.517357	0.246381	0.540911	0.50904	1.05697	0.000561259	0.766068	0.0302124	1.88701	2.33e-12	12-oxophytodienoate reductase-like protein
HORVU.MOREX.r3.2HG0171680	1.39576	0.000410288	1.67065	2.15e-05	1.48909	0.000107307	1.03102	0.0424317	0.209535	1	1.08356	0.0129244	1.39998	0.000682552	1.97508	2.54e-07	Lipoxygenase
HORVU.MOREX.r3.2HG0172010	1.39801	0.000887594	2.10845	5.94e-08	2.15442	1.72e-08	1.28651	0.0044812	1.4198	0.00292464	2.26138	1.46e-08	2.20724	3.61e-08	2.29833	3.27e-09	transmembrane protein
HORVU.MOREX.r3.2HG0172180	0.827729	0.03033	0.601567	0.180924	1.18307	0.000354527	-0.0115897	0.998604	0.161343	1	0.855	0.0364214	0.470539	0.5474	1.22496	0.000228032	Ring finger protein putative
HORVU.MOREX.r3.2HG0172310	1.34199	0.000161944	0.0502291	0.962117	0.359811	0.552103	0.0569673	0.966938	-0.277249	1	-0.186099	0.912878	-0.0819062	0.988843	-0.14783	0.850979	Arabinogalactan-protein
HORVU.MOREX.r3.2HG0172490	0.887535	0.000413964	0.933781	0.000152257	0.396293	0.242776	0.291897	0.529814	0.378853	0.76129	0.618641	0.0474537	0.720418	0.0131482	1.01485	2.12e-05	Protein phosphatase 2C
HORVU.MOREX.r3.2HG0172640	-0.618599	0.0464908	-0.0655921	0.912048	-0.183491	0.697991	-0.53393	0.129831	-0.11878	1	-0.466106	0.270438	-0.292926	0.71994	-0.407099	0.244568	Sugar transporter putative
HORVU.MOREX.r3.2HG0172990	1.11214	0.000360205	0.864285	0.0127621	1.08958	0.000501733	0.630331	0.147972	0.256106	1	0.898247	0.0127244	0.872539	0.0162209	1.45315	2.24e-06	Receptor kinase-like protein
HORVU.MOREX.r3.2HG0173120	0.843663	0.0104617	0.350957	0.432478	0.501519	0.203379	0.396394	0.444515	0.944107	0.0100649	1.09688	0.0004266	0.694066	0.0874626	0.160812	0.78626	Aldose 1-epimerase
HORVU.MOREX.r3.2HG0173680	1.46936	2.22e-09	1.551	2.72e-10	1.42092	5.69e-09	1.20135	3.78e-06	0.234338	1	1.50255	1.47e-09	1.55673	3.49e-10	1.83941	3.18e-14	Anthranilate synthase
HORVU.MOREX.r3.2HG0176660	-0.930325	0.00685168	-0.0250812	0.981037	-0.147566	0.801641	-0.396632	0.451241	-0.122496	1	0.437078	0.544105	-0.0565508	0.991618	-0.0229293	0.982912	Elongator complex protein 3
HORVU.MOREX.r3.2HG0176960	0.770346	0.0406086	-0.321666	0.520513	-0.120932	0.86041	-0.00811403	1	-0.119653	1	0.207798	0.87807	0.0184113	1	-0.00412711	1	Kelch repeat-containing protein
HORVU.MOREX.r3.2HG0177320	1.57119	1.1e-05	1.42196	8.29e-05	1.88921	2.74e-08	1.11356	0.0085299	0.356847	0.996524	1.42007	0.000123751	1.6589	4.9e-06	2.70814	5.47e-15	Kinase family protein
HORVU.MOREX.r3.2HG0177740	1.27555	0.00119572	1.77329	7.49e-07	1.37196	0.000321246	0.842051	0.105194	0.476372	0.885557	1.03318	0.0181161	0.998466	0.0262347	1.7773	6.33e-07	Methyltransferase family protein
HORVU.MOREX.r3.2HG0178010	2.05943	0.000133004	1.76025	0.00141888	1.47634	0.0103376	1.1491	0.0997254	0.537115	0.976772	0.567683	0.677187	0.660301	0.638007	1.40261	0.0143663	Chitinase
HORVU.MOREX.r3.2HG0178020	3.07822	8.05e-08	3.32113	5.5e-09	3.10195	3.9e-08	2.77647	1.75e-06	1.48308	0.0683163	2.18905	0.000211787	1.44511	0.0437745	2.13602	0.000188742	Chitinase
HORVU.MOREX.r3.2HG0178740	1.19931	0.0131865	0.17748	0.835165	0.0201359	0.993023	0.301259	0.76529	-0.436751	0.999748	0.139576	0.960292	-0.0827593	0.992418	0.27024	0.755646	ATP-dependent zinc metalloprotease FtsH
HORVU.MOREX.r3.2HG0178880	0.842324	0.0410918	-0.24192	0.686009	0.971682	0.013318	0.481139	0.450342	0.111362	1	0.224796	0.874286	0.141708	0.971976	0.452408	0.390972	Ribosomal protein
HORVU.MOREX.r3.2HG0179940	-0.732404	0.0215193	-0.183805	0.704647	-0.348877	0.39028	-0.280839	0.592416	0.036459	1	0.172273	0.872589	-0.26793	0.799551	-0.0711631	0.913934	Isocitrate lyase
HORVU.MOREX.r3.2HG0180820	1.30761	6.95e-05	1.66822	1.69e-07	1.14207	0.000684431	0.749773	0.0882841	0.275304	1	0.31227	0.746509	0.891165	0.0265477	1.07468	0.00181781	Ammonium transporter
HORVU.MOREX.r3.2HG0181540	1.78021	0.0441548	2.27889	0.00370618	2.54938	0.000791926	1.68678	0.0839049	2.00238	0.0611811	3.15379	3.74e-05	2.70368	0.000826872	2.96977	5.65e-05	Disease resistance protein (NBS-LRR class) family
HORVU.MOREX.r3.2HG0181840	1.28876	2.77e-05	0.853575	0.0148486	1.05886	0.000799734	0.0764933	0.935408	0.45378	0.790752	0.72219	0.0736757	0.925086	0.00850264	1.42489	1.75e-06	MYB-related protein
HORVU.MOREX.r3.2HG0182020	1.67439	0.0135521	1.75295	0.00955399	2.1528	0.00028682	1.46784	0.0616266	1.47538	0.0859316	2.00027	0.00145279	1.35649	0.108304	2.25951	0.000519135	Phenylalanine ammonia-lyase
HORVU.MOREX.r3.2HG0182080	1.69709	1.3e-05	1.93831	3.29e-07	2.68474	3.32e-12	3.43081	1.37e-14	2.73268	1.46e-09	3.38523	2.62e-14	2.60031	6.79e-07	0.37004	0.664818	Phenylalanine ammonia-lyase
HORVU.MOREX.r3.2HG0182730	6.55681	9.36e-11	5.13827	1.03e-08	5.6972	2.71e-10	7.32447	1.32e-10	5.63905	7.9e-08	6.34945	4.22e-11	6.00937	1.25e-09	7.87109	7e-14	Glycosyltransferase
HORVU.MOREX.r3.2HG0184550	0.921775	0.0310644	1.19562	0.00111225	0.0454856	0.966062	0.0225969	0.99208	0.329564	1	0.297812	0.799851	0.0217339	1	0.726892	0.128704	SAUR-like auxin-responsive family protein
HORVU.MOREX.r3.2HG0186150	3.00524	1.97e-09	2.90216	2.92e-08	3.82158	4.5e-14	2.91183	2.91e-08	2.08883	0.000181879	3.03302	2.49e-09	2.46121	1.64e-07	3.40794	4.86e-13	2-oxoglutarate (2OG) and Fe(II)-dependent oxygenase superfamily protein
HORVU.MOREX.r3.2HG0186480	4.78364	7.74e-14	4.86062	5.2e-14	4.86285	6.75e-15	3.77604	3.58e-09	2.39803	0.00036378	3.44284	7.95e-09	3.48129	7.45e-09	4.32757	6.62e-13	1-aminocyclopropane-1-carboxylate synthase
HORVU.MOREX.r3.2HG0187670	6.94944	5.33e-11	9.85552	1.38e-14	6.35817	2.81e-10	7.31279	1.85e-10	7.53757	1.64e-08	9.68642	8.82e-14	4.09327	1.98e-05	8.06319	3.18e-14	DNA translocase FtsK
HORVU.MOREX.r3.2HG0189840	1.63152	0.00185993	-0.0486629	0.976121	-0.00568331	1	-0.103434	0.950922	-0.108805	1	0.169307	0.955447	-0.144498	0.983305	0.0195661	0.995332	Isoaspartyl peptidase/L-asparaginase
HORVU.MOREX.r3.2HG0190160	1.32203	5.3e-07	1.37321	1.09e-07	1.59104	3.52e-10	0.954063	0.00097194	0.507854	0.508921	1.06567	0.000123361	1.18867	1.14e-05	1.80686	1.36e-12	RNA-directed DNA polymerase (Reverse transcriptase)-related family protein
HORVU.MOREX.r3.2HG0190290	1.3719	0.02833	1.69759	0.00838563	1.21826	0.0598876	0.95549	0.256363	0.384665	1	1.42483	0.0321871	-0.0245439	1	0.739188	0.463596	SHR5-receptor-like kinase
HORVU.MOREX.r3.2HG0190580	6.83657	3.06e-20	5.52933	1.14e-16	5.3202	3.01e-16	4.78283	4.13e-13	4.90701	3.27e-10	6.49382	2.75e-16	5.95466	2.55e-18	7.33351	8.8e-25	zinc finger MYM-type-like protein
HORVU.MOREX.r3.2HG0190730	-0.558022	0.0112131	-0.529926	0.0251479	0.0133324	0.985207	0.376437	0.243822	-0.303453	0.740638	0.126793	0.875173	0.149761	0.88996	0.174395	0.599792	Potassium transporter
HORVU.MOREX.r3.2HG0191440	1.88742	7.92e-05	1.78065	0.000234272	1.87914	5.02e-05	2.16005	1.35e-05	1.08518	0.317824	2.33566	1.19e-06	1.00673	0.117957	1.79353	9.06e-05	Vacuolar sorting receptor family protein
HORVU.MOREX.r3.2HG0191960	0.898192	0.0392274	1.2421	0.000977452	1.20616	0.00132046	1.26057	0.0015432	1.30925	0.00426599	1.45246	0.000122831	0.822626	0.101392	1.07164	0.00740382	Transporter-related family protein
HORVU.MOREX.r3.2HG0192220	2.25908	9.57e-06	2.7395	3.09e-07	2.08952	6.55e-05	1.32953	0.0449963	0.67718	0.838365	1.99961	0.000186042	0.736139	0.612743	1.24297	0.0593356	SAUR-like auxin-responsive family protein
HORVU.MOREX.r3.2HG0192860	0.731446	0.0273907	1.00807	0.000438127	1.06884	9.82e-05	0.570673	0.165713	0.260365	1	0.74039	0.0293341	0.693726	0.0566009	1.08943	0.000105014	WRKY transcription factor
HORVU.MOREX.r3.2HG0193640	1.14877	2.6e-06	1.34512	1.51e-08	1.40093	2.42e-09	0.437198	0.26336	0.26791	0.974419	1.16403	1.96e-06	0.683641	0.0261906	1.0576	1.77e-05	Exopolysaccharide production negative regulator
HORVU.MOREX.r3.2HG0193660	4.44444	1.95e-09	5.4262	1.41e-12	7.01855	7.72e-17	5.07571	1.31e-10	3.80741	1.36e-06	4.83972	7.95e-11	4.86626	1.41e-10	5.61783	1.02e-13	Ubiquinol oxidase
HORVU.MOREX.r3.2HG0193690	2.43493	7.36e-07	2.89988	3.53e-09	3.74936	4.05e-14	2.60698	3.48e-07	1.7265	0.00324906	2.94955	1.73e-09	3.12102	6.59e-10	3.78895	2e-14	Ubiquinol oxidase
HORVU.MOREX.r3.2HG0193740	2.20567	0.000887594	0.2686	0.835324	0.597343	0.584087	-0.522446	0.6993	-0.020922	1	-0.349202	0.897258	0.429394	0.918261	0.122113	0.943241	Spc97 / Spc98 family of spindle pole body (SBP) component
HORVU.MOREX.r3.2HG0194350	7.85115	1.62e-15	7.13703	4.25e-15	7.50031	3.61e-16	4.8165	6.68e-09	6.35203	3.67e-10	6.46757	1.23e-13	5.93837	5.72e-12	10.7497	1.24e-19	Peptide transporter
HORVU.MOREX.r3.2HG0194750	1.13094	0.000556734	1.18652	0.000307123	1.14353	0.00045249	1.31255	5.94e-05	0.487673	0.75916	1.14494	0.000972962	0.50961	0.418649	0.900122	0.0083008	Peroxisomal (S)-2-hydroxy-acid oxidase
HORVU.MOREX.r3.2HG0194790	0.523027	0.0442557	0.470798	0.0851788	0.502516	0.0458448	0.38392	0.259193	0.0275003	1	0.152349	0.849917	0.211337	0.802898	0.416525	0.132442	Amine oxidase family protein
HORVU.MOREX.r3.2HG0195850	1.75665	0.0126671	1.90541	0.0038045	3.60503	2.54e-09	3.05297	1.5e-06	2.40889	0.00335764	3.42035	9.89e-08	3.61127	6.23e-09	4.40224	1.29e-12	Ubiquitin
HORVU.MOREX.r3.2HG0196120	0.76848	0.00295071	0.511886	0.103562	0.430846	0.180983	0.706036	0.0135519	0.0989576	1	0.285154	0.639002	0.491923	0.201835	0.486257	0.117022	Calcium-dependent protein kinase
HORVU.MOREX.r3.2HG0197200	0.838863	0.0208702	1.10411	0.000500345	0.517321	0.219443	0.782364	0.0424317	0.540653	0.609878	1.26348	5.51e-05	0.989057	0.00469695	1.84121	4.84e-10	PLATZ transcription factor
HORVU.MOREX.r3.2HG0198320	2.33612	0.000403902	3.23721	2.67e-07	4.53704	1.83e-12	2.38082	0.000358715	3.08607	4.48e-06	4.77064	5.09e-13	5.71418	1.72e-16	6.17821	4.51e-19	Protein translation factor SUI1-like protein
HORVU.MOREX.r3.2HG0200560	1.69157	0.000941586	1.2193	0.038494	1.42114	0.0144364	1.43634	0.0203873	0.96914	0.437155	1.0342	0.165757	0.609437	0.657157	1.0953	0.0652856	WRKY transcription factor
HORVU.MOREX.r3.2HG0200920	4.05393	4.82e-08	4.77883	3.26e-10	5.0504	1.2e-11	3.29647	1.41e-05	3.03608	5.54e-05	4.37368	1.05e-09	2.63345	0.000946635	2.3417	0.00333236	Agmatine coumaroyltransferase-2
HORVU.MOREX.r3.2HG0201390	0.923483	1.99e-05	0.428116	0.139975	0.0239048	0.973223	0.373906	0.276082	0.219718	0.995406	-0.0570851	0.97194	0.123112	0.936939	-0.00215537	1	Adenosylhomocysteinase
HORVU.MOREX.r3.2HG0201400	0.573459	0.0130041	0.338437	0.231706	0.243067	0.44976	0.286025	0.420368	0.324781	0.698849	-0.0365973	0.988028	0.00900061	1	-0.0544264	0.910568	Serine hydroxymethyltransferase
HORVU.MOREX.r3.2HG0202880	2.22439	2.75e-07	1.79095	3.04e-05	2.3746	1.26e-08	1.64489	0.000310594	1.64415	0.000711285	2.05919	1.33e-06	2.30925	1.1e-07	2.79449	1.89e-11	PRLI-interacting factor
HORVU.MOREX.r3.2HG0203080	3.01574	0.0159053	3.5276	0.00228838	2.48085	0.0335303	1.73285	0.258093	2.70747	0.0648258	3.02989	0.00636041	4.31698	9.5e-05	5.51009	9.26e-07	NA
HORVU.MOREX.r3.2HG0203120	5.45465	2.07e-09	5.53097	4.78e-10	8.72039	1.93e-15	5.53289	3.93e-09	4.22804	7.73e-06	6.42402	4.5e-12	6.73581	7.05e-12	8.01616	8.2e-16	ERECTA-like 2
HORVU.MOREX.r3.2HG0203200	6.98526	7.39e-07	4.77202	2.57e-05	7.80961	8.45e-09	7.69506	1.14e-07	0	1	3.58728	0.0376858	5.11662	1.57e-05	6.27658	9.99e-09	Hydroxycinnamoyl-CoA shikimate/quinate hydroxycinnamoyltransferase
HORVU.MOREX.r3.2HG0203250	3.95788	1.44e-05	4.04955	2.67e-06	3.72454	2.62e-05	3.97808	6.1e-05	5.5397	1.29e-08	5.57064	1.28e-10	4.13638	1.94e-06	4.99033	1.74e-08	quiescin-sulfhydryl oxidase 1
HORVU.MOREX.r3.2HG0204170	1.5757	3.49e-10	1.73402	3.45e-12	1.61579	7.17e-11	1.57414	6.63e-10	0.797428	0.0156215	1.53463	1.2e-09	1.48554	4.56e-09	1.53391	5.92e-10	D-3-phosphoglycerate dehydrogenase
HORVU.MOREX.r3.2HG0205260	10.5259	2.18e-20	7.88409	3.66e-18	8.88157	2.31e-20	7.45635	2.1e-15	9.26353	1.78e-15	6.18636	4.93e-14	10.5543	2.07e-20	9.771	9.67e-22	Tryptophan decarboxylase
HORVU.MOREX.r3.2HG0205290	8.19802	3.52e-07	8.87274	5.65e-08	3.69153	0.0774479	5.71127	0.00276523	6.40775	0.000273201	6.75497	5.57e-06	8.77295	4.98e-08	9.46642	5.84e-09	Tryptophan decarboxylase
HORVU.MOREX.r3.2HG0205310	8.6999	2.68e-16	9.00325	3.71e-17	7.57422	2.7e-15	6.82314	1.58e-11	5.67068	3.81e-09	7.46944	1.73e-14	10.6245	5.39e-19	11.4886	1.89e-21	Tryptophan decarboxylase
HORVU.MOREX.r3.2HG0208110	2.51828	0.000806046	2.0396	0.00535315	2.66351	6.17e-05	2.28203	0.00343693	1.44469	0.174158	2.45213	0.000125011	3.09633	9.64e-06	4.06204	3.74e-09	Light-independent protochlorophyllide reductase iron-sulfur ATP-binding protein
HORVU.MOREX.r3.2HG0208520	1.51482	0.0337273	1.34877	0.0639921	3.46095	1.44e-08	2.09102	0.00190038	-0.0214391	1	0.320757	0.889225	1.92433	0.0035885	3.02087	3.41e-07	Heavy metal transport/detoxification superfamily protein
HORVU.MOREX.r3.2HG0208650	1.84929	0.0299775	3.24303	4.35e-05	2.47681	9.83e-05	1.76881	0.0236397	2.0207	0.128487	2.13727	0.0121317	0.910734	0.511368	2.52702	4.28e-05	Heavy metal transport/detoxification superfamily protein
HORVU.MOREX.r3.2HG0208670	2.65222	4.39e-07	2.083	7.19e-05	1.96046	0.000214347	1.91043	0.000621234	1.9831	0.00113155	2.13537	0.000104985	2.17602	0.000154795	3.18167	6.14e-09	Heavy metal transport/detoxification superfamily protein
HORVU.MOREX.r3.2HG0208680	1.55115	0.00625674	1.17685	0.0639921	1.51414	0.00496626	1.50983	0.0116298	0.546129	0.992944	1.42883	0.0298855	1.29528	0.0990524	0.679769	0.418492	Heavy metal transport/detoxification superfamily protein
HORVU.MOREX.r3.2HG0208700	0.848	0.0470501	0.906166	0.0241364	1.62819	4.97e-07	0.37949	0.548345	0.449452	0.853987	0.897393	0.0227895	0.965566	0.0135271	1.75669	3.64e-08	Heavy metal transport/detoxification superfamily protein
HORVU.MOREX.r3.2HG0209720	8.08804	3.2e-10	9.37078	3.57e-13	6.06145	1.45e-05	3.4885	0.00426174	4.18974	2.06e-05	5.48298	3.32e-09	0	1	0	1	Lipoxygenase homology domain-containing protein 1
HORVU.MOREX.r3.2HG0209730	5.46555	8.27e-06	6.1333	3.41e-08	6.3686	5.66e-06	5.62049	0.000747645	4.3027	4.84e-05	4.94955	3.06e-07	0	1	1.88699	0.512953	Lipoxygenase homology domain-containing protein 1
HORVU.MOREX.r3.2HG0209950	5.08816	1.36e-08	7.38361	5.2e-14	6.26303	9.12e-12	6.13935	8.98e-11	4.78793	5.13e-07	5.23829	4.06e-09	6.83334	1.77e-12	7.36271	1.98e-14	Late embryogenesis abundant (LEA) hydroxyproline-rich glycoprotein
HORVU.MOREX.r3.2HG0210610	0.667305	0.0040601	1.03942	7.37e-07	1.04371	2.92e-07	0.513491	0.067023	0.22104	0.973778	0.267972	0.597977	0.323829	0.529455	0.727668	0.00206718	Acetyl-coenzyme A synthetase
HORVU.MOREX.r3.2HG0211930	3.28088	0.00104903	3.82059	0.000100307	0.0308439	0.999286	2.09926	0.316211	4.10192	0.000386784	4.37641	6.3e-06	2.88873	0.00839171	8.38473	4.68e-10	Cytochrome P450 family protein expressed
HORVU.MOREX.r3.2HG0212850	7.33617	1.63e-08	7.77945	3.51e-09	5.60906	8.06e-08	8.22873	5.55e-10	5.71011	0.000173767	7.68039	1.38e-08	6.63025	9.39e-07	8.82317	4.5e-12	Glutathione S-transferase
HORVU.MOREX.r3.2HG0212990	0.940472	0.00326203	0.799475	0.0188287	0.842859	0.00811595	0.375919	0.48393	0.33555	0.96647	0.115373	0.943793	1.35652	2.76e-05	1.55589	4.54e-07	Acyl-protein thioesterase 1
HORVU.MOREX.r3.2HG0213020	1.10055	0.00106115	0.888965	0.0151595	0.971153	0.00350969	0.690026	0.118034	0.219583	1	0.563345	0.315042	1.12196	0.00129949	1.86399	1.98e-09	Protein F12F1.11- putative
HORVU.MOREX.r3.2HG0213070	6.13038	3.05e-11	8.21783	5.24e-15	9.88182	2.43e-17	8.91363	7.23e-13	5.52458	1.06e-07	9.29132	3.52e-14	7.28154	5.51e-09	6.3906	2.24e-09	Blue copper protein
HORVU.MOREX.r3.2HG0213080	7.67305	6.26e-09	8.59809	8.87e-11	7.10952	3.89e-10	5.81189	1.92e-06	5.4638	0.00061996	7.49268	8.77e-08	5.41092	0.000493507	5.94504	9.91e-05	Blue copper protein
HORVU.MOREX.r3.2HG0213110	4.7898	0.00141414	5.00824	0.000583239	2.8977	0.0565653	2.63155	0.135194	1.14452	1	4.35	0.00377976	5.34697	0.000411572	10.4256	1.01e-08	Blue copper protein
HORVU.MOREX.r3.2HG0213140	6.16903	1.19e-12	5.69642	1.18e-11	4.13979	1.32e-08	5.37726	3.35e-10	1.47647	0.999748	3.23525	0.0298156	6.23231	3.68e-17	8.16854	2.86e-24	Blue copper protein
HORVU.MOREX.r3.2HG0213800	0.465183	0.0239281	0.311248	0.204271	0.0109191	0.987211	0.00151995	1	-0.00177972	1	-0.0280611	0.992121	-0.235845	0.637984	-0.0870009	0.8244	Late embryogenesis abundant (LEA) hydroxyproline-rich glycoprotein family
HORVU.MOREX.r3.2HG0213970	1.25484	4.27e-05	0.803619	0.0226377	1.03127	0.00118515	1.14676	0.000735185	0.17867	1	1.30479	1.9e-05	0.490216	0.46071	1.06729	0.000591908	CCR4-NOT transcription complex family protein
HORVU.MOREX.r3.2HG0214130	1.08523	4.98e-05	1.22998	2.78e-06	0.685718	0.0268423	0.0394127	0.970069	0.0939869	1	0.435067	0.374908	0.723409	0.0296189	0.765007	0.00992997	CoA ligase
HORVU.MOREX.r3.2HG0214640	6.559	5.52e-05	7.78375	1.27e-06	6.92822	6.87e-07	3.82357	0.00317054	5.34199	0.00484316	3.13774	0.0246436	6.30959	0.000139026	8.10066	3.5e-07	Glutathione S-transferase
HORVU.MOREX.r3.2HG0214670	5.58567	0.000191815	3.8399	0.00815057	8.69888	6.97e-12	8.44596	3.94e-10	6.23789	1.83e-05	5.29075	2.29e-07	3.1827	0.25804	5.30082	1.25e-05	Glutathione S-transferase
HORVU.MOREX.r3.2HG0214680	5.81521	4.11e-11	5.25526	2.84e-10	6.46563	1.06e-12	5.28967	4.54e-08	2.90898	0.00174824	4.48297	5.37e-09	7.99192	2.42e-12	6.83494	8.46e-16	Glutathione S-transferase
HORVU.MOREX.r3.2HG0214690	4.52527	8.33e-10	4.61609	1.09e-09	2.83828	0.000377541	2.79995	0.00323968	-1.0054	0.992944	0.122904	0.994178	3.95681	1.55e-07	5.95008	8.72e-15	Glutathione S-transferase
HORVU.MOREX.r3.2HG0214750	1.54974	0.0265222	1.1131	0.174362	1.72447	0.00197803	2.62811	1.57e-06	2.14275	0.000463337	3.53957	2.37e-11	2.17366	0.00199474	1.81882	0.00721287	Cytochrome P450 family protein expressed
HORVU.MOREX.r3.2HG0215250	3.3711	1.78e-07	4.7824	2.05e-08	3.50526	4.06e-11	3.58042	1.57e-10	1.81243	0.00555158	3.02287	3.67e-08	1.76129	0.0162303	3.73245	1.78e-05	Peroxidase
HORVU.MOREX.r3.2HG0215280	3.7219	1.42e-06	2.3057	0.00688242	3.95167	1.34e-06	0.175901	0.944032	0.597936	1	2.9479	0.00132799	5.34093	7.45e-09	2.07637	0.0171699	Peroxidase
HORVU.MOREX.r3.2HG0215610	1.0524	0.0279155	-0.0582062	0.958577	0.314486	0.67821	0.841943	0.164343	0.64012	0.726584	0.0767923	0.987172	0.609845	0.517248	-0.382762	0.578947	Peroxidase
HORVU.MOREX.r3.2HG0216900	2.01017	0.0114489	-1.04552	0.290644	-0.222777	0.887306	-0.118625	0.961421	-0.146275	1	0.1301	0.985117	0.391038	0.936124	0.235776	0.877903	Kinase family protein
HORVU.MOREX.r3.2HG0217640	2.25451	0.000116243	-0.252284	0.828017	0.0188213	0.996711	0.220006	0.883422	0.0371412	1	-0.00158691	1	-0.136781	0.987884	-0.844341	0.320082	RNA polymerase-associated protein RapA
HORVU.MOREX.r3.3HG0218450	0.441837	0.0416718	0.0714328	0.852687	0.0298942	0.950236	0.00488192	1	0.160752	1	-0.310396	0.378207	-0.188601	0.792557	-0.222093	0.450555	Rer1 protein putative
HORVU.MOREX.r3.3HG0219300	1.97624	1.54e-05	0.694685	0.270893	1.46749	0.00099135	1.28139	0.00815472	1.05424	0.096849	0.984317	0.0965261	0.522434	0.672746	1.35959	0.00384868	G-type lectin S-receptor-like Serine/Threonine-kinase
HORVU.MOREX.r3.3HG0220150	3.46298	0.00170301	6.95688	1.05e-08	4.34499	0.000324086	4.06493	0.000472366	1.25943	0.92614	3.20785	0.00339732	4.07785	0.000373608	8.25641	2.7e-09	Germin-like protein
HORVU.MOREX.r3.3HG0220160	8.62292	3.25e-16	10.957	1.24e-19	8.24349	1.03e-16	8.43066	6.57e-15	7.40654	9.1e-12	6.99318	3.71e-14	10.6246	3.77e-19	11.9991	2.93e-23	Germin-like protein
HORVU.MOREX.r3.3HG0221240	0.74996	0.000189328	0.36623	0.172547	0.56892	0.00828168	0.145687	0.740004	0.220034	0.974419	0.310362	0.466368	0.54104	0.0324603	0.824801	5.22e-05	Glycosyltransferase
HORVU.MOREX.r3.3HG0222590	8.72117	5.51e-12	9.23077	5.94e-13	8.1373	2.07e-13	6.885	2.36e-09	2.64594	0.043966	9.02192	4.79e-12	8.60636	1.01e-11	9.87301	8.39e-15	Patatin
HORVU.MOREX.r3.3HG0224540	3.12322	1.34e-11	4.22359	1.24e-17	2.75927	2.95e-10	1.70064	0.000419266	1.35212	0.0198339	2.4958	2.84e-08	1.78682	0.000105189	2.86269	4.61e-11	GDSL esterase/lipase
HORVU.MOREX.r3.3HG0224820	1.95484	0.023149	2.38771	0.00228838	3.43216	1.4e-06	3.41976	4.22e-06	1.56711	0.208688	2.58613	0.000564742	1.11281	0.46071	2.19894	0.00410318	Basic 7S globulin 2
HORVU.MOREX.r3.3HG0225240	1.95511	2.26e-05	2.65041	6.07e-09	2.03751	3.81e-05	1.32212	0.0163283	1.84773	0.00114828	2.17332	1.18e-05	1.24805	0.0178945	1.38382	0.00447047	Protein kinase
HORVU.MOREX.r3.3HG0225340	1.48629	0.0345141	1.74313	0.00687655	1.30788	0.0473603	0.479577	0.692726	1.01455	0.540984	1.74214	0.00581078	1.86152	0.00615042	2.14921	0.000611153	Protein kinase family protein
HORVU.MOREX.r3.3HG0225490	5.34487	2.96e-08	3.5503	8.54e-05	6.26169	3.37e-10	3.30759	0.00064839	2.47653	0.0375175	3.52869	8.73e-05	3.66469	3.75e-05	5.09216	6.63e-09	Short-chain dehydrogenase/reductase family protein
HORVU.MOREX.r3.3HG0225500	0.756692	0.0289126	0.101408	0.87005	-0.185856	0.73579	0.297563	0.593886	0.486962	0.671868	0.0167883	1	-0.174748	0.933323	0.0226914	0.982912	Heat-shock protein
HORVU.MOREX.r3.3HG0225680	-0.774883	0.0237466	0.132788	0.818251	-0.240226	0.655746	-0.287058	0.647114	0.0334526	1	-0.20458	0.861336	-0.166195	0.932171	0.0763692	0.908448	Extracellular matrix-binding protein ebh
HORVU.MOREX.r3.3HG0225960	1.31797	0.0154124	1.33256	0.0140364	1.37821	0.00577425	1.49799	0.0056804	0.609444	0.823751	1.02963	0.0634488	0.58364	0.64887	1.282	0.0131014	Calmodulin-binding protein-like
HORVU.MOREX.r3.3HG0226510	5.77052	4.81e-05	6.37125	5.75e-06	7.9721	7.18e-14	5.39698	7e-08	5.18649	0.0012175	3.72626	0.00269426	6.56709	7.95e-07	6.36928	6.16e-06	Receptor-like kinase
HORVU.MOREX.r3.3HG0227940	4.45459	0.000204992	7.92337	4.73e-08	5.63349	7.56e-07	6.55748	4.16e-07	2.77097	0.117709	5.02046	5.14e-06	7.54932	1.31e-07	7.35969	1.78e-10	Glycosyltransferase
HORVU.MOREX.r3.3HG0228040	0.870149	0.010366	0.275766	0.573569	-0.0908891	0.89533	-0.0271832	0.984836	0.0396203	1	-0.0572576	0.985117	-0.0766657	0.987634	0.209654	0.698929	F-box family protein
HORVU.MOREX.r3.3HG0231520	2.89699	1.06e-08	2.85615	1.15e-08	2.17406	1.47e-05	1.62053	0.00462092	1.80033	0.00927954	2.0817	0.00016416	2.51348	3e-06	3.39316	1.15e-10	F-box protein PP2
HORVU.MOREX.r3.3HG0232780	-1.2743	0.0242406	0.783426	0.232061	-0.509406	0.496608	0.374401	0.71445	-0.33762	1	0.0799681	0.990354	0.232471	0.956511	-0.0821558	0.952552	R3H domain containing protein
HORVU.MOREX.r3.3HG0233030	3.16806	8.09e-08	3.11513	1.69e-07	2.99944	2.64e-07	3.45501	9.27e-08	2.12234	0.00191739	1.82416	0.00534332	1.33537	0.0701869	2.26495	5.54e-05	Ring finger protein putative
HORVU.MOREX.r3.3HG0233040	2.26718	0.00120025	1.83851	0.0105531	3.31696	4.07e-07	2.05944	0.00247723	2.03741	0.0140513	2.20808	0.00205693	2.17791	0.00495869	0.650566	0.621988	Ring finger protein putative
HORVU.MOREX.r3.3HG0234060	4.65452	3.09e-11	5.42403	2.97e-14	7.34833	4.81e-21	5.65685	5.64e-14	5.01933	7.59e-11	6.65582	8.25e-18	6.31199	4.28e-17	8.45919	4.41e-25	microtubule-associated proteins 65-1
HORVU.MOREX.r3.3HG0234070	5.56318	1.54e-07	6.66461	1.22e-09	9.29012	6.87e-14	7.86635	2.82e-10	3.9916	0.000587958	8.54097	8.19e-12	7.95125	1.17e-11	8.02353	6.41e-13	Mitochondrial distribution and morphology protein 10
HORVU.MOREX.r3.3HG0235720	3.12625	0.000554691	1.47627	0.197405	2.12751	0.0274648	3.74361	0.000174703	0.597436	1	5.07477	7.28e-06	2.83874	0.00354656	4.3034	6.76e-07	FMN-dependent NADPH-azoreductase
HORVU.MOREX.r3.3HG0236110	0.966186	0.0247644	-0.356414	0.545417	-0.304651	0.645129	0.22649	0.792017	0.0215736	1	0.0862254	0.975333	-0.447078	0.684951	-0.227873	0.747702	Disease resistance protein (TIR-NBS-LRR class) family
HORVU.MOREX.r3.3HG0237200	3.81376	5.91e-07	3.8757	3.18e-07	3.34153	1.82e-06	2.89582	0.000349808	2.21594	0.0136678	2.88085	5.43e-05	2.11213	0.00715791	3.51874	4.85e-07	WRKY transcription factor
HORVU.MOREX.r3.3HG0237360	7.95538	1.69e-11	6.8118	4.06e-11	8.6223	4.87e-14	5.96493	1.21e-09	4.1051	7.53e-05	4.52064	2.07e-07	7.61762	1.92e-10	9.17802	4.29e-15	WRKY family transcription factor
HORVU.MOREX.r3.3HG0239110	1.06952	0.012057	-0.00989489	0.998812	0.721584	0.146023	1.38749	0.00134268	0.320784	1	0.324969	0.776667	0.641205	0.357023	1.44793	6.79e-05	Glycosyltransferase
HORVU.MOREX.r3.3HG0239550	1.14789	0.0427325	1.2077	0.0322026	0.347416	0.656693	-0.101744	0.945831	-0.235724	1	0.344189	0.811786	0.682279	0.562168	0.715513	0.267113	3-N-debenzoyl-2-deoxytaxol N-benzoyltransferase
HORVU.MOREX.r3.3HG0239980	0.752105	0.03033	-0.0293677	0.976121	0.157627	0.791063	-0.0534678	0.960765	0.242529	1	0.300745	0.716335	0.103535	0.97719	0.068109	0.929246	Alpha/beta-Hydrolases superfamily protein putative
HORVU.MOREX.r3.3HG0240580	6.47386	5.61e-15	6.46086	1.8e-14	5.30469	1.17e-12	5.77497	4.96e-12	3.94538	8.45e-07	6.53717	4.94e-15	6.31004	8.63e-15	5.97637	1.26e-15	Glycosyltransferase
HORVU.MOREX.r3.3HG0241000	5.19898	4.76e-06	6.49387	1.57e-08	4.07334	0.000104536	3.62404	0.000919584	2.48645	0.0978336	5.21254	2.05e-06	5.01339	6.79e-06	5.27282	6.65e-07	HXXXD-type acyl-transferase-like protein
HORVU.MOREX.r3.3HG0241370	0.606355	0.0116201	0.0958893	0.827706	0.340521	0.262717	-0.294909	0.447834	0.133622	1	0.346253	0.383819	0.261171	0.678558	0.197847	0.594958	Transcription factor
HORVU.MOREX.r3.3HG0241380	3.31173	7.55e-11	3.26008	1.28e-10	3.499	3e-12	2.96422	8.24e-09	2.47723	5.43e-06	3.94121	3.6e-14	3.17913	3.45e-10	4.47426	1e-17	ABC subfamily C transporter
HORVU.MOREX.r3.3HG0242050	2.24513	1.1e-06	2.83163	4.78e-10	2.87267	1.06e-10	1.73351	0.000484475	0.571203	0.914512	1.77257	0.00018843	2.17253	2.34e-06	2.77464	5.44e-10	Alpha/beta-Hydrolases superfamily protein
HORVU.MOREX.r3.3HG0242160	-0.461375	0.0325751	-0.130732	0.680032	-0.0517251	0.901787	0.0226522	0.974403	-0.369551	0.319023	-0.10699	0.885005	0.161397	0.838896	-0.128645	0.696671	Arginine/serine-rich splicing factor putative
HORVU.MOREX.r3.3HG0243110	7.67714	1.13e-10	9.04506	1.38e-14	8.73981	1.95e-14	7.9742	1.36e-10	7.26251	5.27e-09	8.48586	2.72e-12	7.04224	1.13e-08	7.91694	7.24e-11	tRNA dimethylallyltransferase
HORVU.MOREX.r3.3HG0243460	6.04117	2.83e-12	5.85269	3.57e-12	8.16289	6.78e-17	4.79129	7.33e-09	7.21659	3.62e-09	5.4332	6.99e-11	5.55398	5e-11	6.07133	3.97e-13	Subtilisin-like protease
HORVU.MOREX.r3.3HG0245040	3.48955	3.82e-06	3.94247	1.49e-07	4.96136	9.17e-11	2.98955	0.000190484	0	1	0	1	0	1	0	1	Hydroxycinnamoyl-CoA:shikimate hydroxycinnamoyltransferase 2
HORVU.MOREX.r3.3HG0245380	3.54869	2.42e-05	6.16813	4.21e-11	5.93566	1.54e-11	3.64888	4.22e-06	1.77023	0.196364	4.37215	5.53e-08	4.16645	2.36e-07	4.59249	1.42e-08	GDSL esterase/lipase
HORVU.MOREX.r3.3HG0245440	1.03549	0.000871917	0.0357189	0.9688	0.66568	0.0645701	0.158638	0.826248	0.514893	0.616253	0.723725	0.0599883	0.106823	0.976455	0.833004	0.0115563	Cellulose synthase
HORVU.MOREX.r3.3HG0245610	2.12516	6.66e-05	2.00759	8.71e-05	1.73667	0.000755283	0.604485	0.530192	0.862166	0.710461	1.71371	0.00272149	1.16942	0.097007	2.57699	2.86e-07	Ring finger protein putative
HORVU.MOREX.r3.3HG0246000	3.28188	3.24e-14	3.29442	1.99e-14	3.74925	6.01e-18	3.06654	3.93e-12	1.3739	0.00927954	2.61975	4.08e-10	3.01269	3.52e-12	3.23055	2.04e-14	Cytochrome P450
HORVU.MOREX.r3.3HG0251900	2.07836	0.000397132	2.66838	2e-06	3.15228	1.19e-08	2.0635	0.000594704	1.90523	0.00515188	2.60473	4e-06	2.40115	3.26e-05	3.6953	5.16e-11	WRKY transcription factor
HORVU.MOREX.r3.3HG0252610	0.560615	0.00200975	0.0560575	0.884663	0.0647406	0.863288	-0.0673616	0.881511	-0.115794	1	0.132754	0.836432	0.14962	0.853119	0.199251	0.465193	Protein kinase
HORVU.MOREX.r3.3HG0253640	1.36809	2.73e-06	1.78293	2.29e-10	1.56678	2.75e-08	1.19448	8.6e-05	0.267747	1	0.916869	0.00595966	1.33264	6.99e-06	1.63055	7.04e-09	50S ribosomal protein L18
HORVU.MOREX.r3.3HG0254210	0.850427	0.02833	-0.246702	0.661319	-0.278157	0.646389	0.254319	0.719168	-0.0439527	1	-0.470194	0.534807	0.116377	0.978083	-0.00610701	1	Mediator-associated protein 2
HORVU.MOREX.r3.3HG0255370	-0.886412	0.0300485	0.0149857	0.992996	0.0103276	0.997374	-0.0240845	0.990542	-0.0934906	1	-0.0985962	0.963903	-0.0369914	1	0.22751	0.717838	RNA binding protein
HORVU.MOREX.r3.3HG0256150	-0.840503	0.0165164	-0.984081	0.00503035	-0.195976	0.726199	-0.221434	0.753028	-0.0308456	1	-0.132334	0.928939	-0.227434	0.899312	-0.212069	0.723422	Guanosine nucleotide diphosphate dissociation inhibitor
HORVU.MOREX.r3.3HG0256600	0.673462	0.0253404	0.195299	0.673555	-0.38855	0.300651	-0.117895	0.861563	0.0612633	1	-0.0175753	1	-0.210578	0.88299	-0.0594221	0.932403	ATP-dependent Clp protease proteolytic subunit
HORVU.MOREX.r3.3HG0257120	-1.02469	0.016129	-0.106241	0.911692	-0.315765	0.644902	-0.416088	0.586131	-0.519067	0.785985	-0.514858	0.539231	-0.0985706	0.98394	-0.583781	0.240603	Histone-lysine N-methyltransferase
HORVU.MOREX.r3.3HG0258630	-0.654526	0.0340698	0.00138498	1	0.312743	0.436887	0.124933	0.845916	0.0966945	1	0.155718	0.887306	0.123939	0.956574	0.394301	0.292488	Pentatricopeptide repeat-containing protein
HORVU.MOREX.r3.3HG0258690	0.602214	0.00870412	0.109057	0.788829	-0.173658	0.646968	0.244627	0.543755	-0.0216779	1	-0.311706	0.490454	0.127746	0.930084	-0.247722	0.459213	ATP synthase
HORVU.MOREX.r3.3HG0259460	-0.771135	0.0284066	-0.426209	0.317794	-0.244511	0.64422	0.0865913	0.918848	-0.223494	1	-0.334793	0.68602	-0.169554	0.936124	-0.412578	0.350226	Acyltransferase putative
HORVU.MOREX.r3.3HG0260930	-0.453156	0.0472876	-0.298637	0.281082	0.184059	0.564003	0.0996643	0.834202	-0.229016	0.923168	-0.144855	0.849735	0.103304	0.936939	-0.198943	0.51862	Carbohydrate-binding-like fold protein
HORVU.MOREX.r3.3HG0262600	1.01801	0.0325567	0.07126	0.944756	0.0364138	0.978161	-0.103248	0.931047	-0.366538	1	0.266773	0.858667	0.450873	0.727594	-0.0888799	0.928728	Retrotransposon protein putative
HORVU.MOREX.r3.3HG0266950	1.70756	0.000806113	2.62467	4.14e-08	2.36787	4.36e-07	1.47571	0.00781744	1.44264	0.0163359	1.86589	0.000120444	1.97347	7.2e-05	2.37146	3.64e-07	Calmodulin-binding protein
HORVU.MOREX.r3.3HG0267730	-0.584149	0.0437273	0.228243	0.560206	0.541604	0.0545331	0.429808	0.24341	0.0714922	1	0.153928	0.871779	-0.0431276	0.99329	0.110565	0.82511	Protein phosphatase 2C
HORVU.MOREX.r3.3HG0267770	1.5482	0.00447234	1.91697	0.000142662	1.93915	9.57e-05	1.24728	0.0516396	0.0727153	1	1.81833	0.000413373	1.19735	0.0811882	2.00557	3.72e-05	nuclease
HORVU.MOREX.r3.3HG0269960	-1.03744	0.0157642	-0.185398	0.797662	-1.05904	0.0125811	-0.319811	0.678396	-0.278763	1	-0.35044	0.767801	-0.224803	0.931333	-0.246646	0.726092	Protein kinase family protein
HORVU.MOREX.r3.3HG0270250	2.26729	0.00010721	2.24112	5.1e-05	2.84382	2.76e-07	0.846191	0.350589	0.20571	1	0.0699414	0.993337	1.00597	0.21817	1.60772	0.00235309	DNL-type zinc finger
HORVU.MOREX.r3.3HG0270800	2.03805	0.000111334	2.62895	3.68e-07	3.18827	2.5e-10	2.74149	4.64e-07	1.59991	0.0123267	2.87597	3e-08	1.73433	0.00164245	2.7045	1.17e-07	Pleiotropic drug resistance ABC transporter
HORVU.MOREX.r3.3HG0270810	1.69385	0.00311587	1.69574	0.00293901	1.96085	0.000302056	0.997145	0.206414	1.23443	0.201884	2.2751	3.47e-05	1.69358	0.00457754	2.18875	6.46e-05	Pleiotropic drug resistance ABC transporter
HORVU.MOREX.r3.3HG0271550	-0.646795	0.0411493	0.256032	0.549976	0.330322	0.407749	0.0422034	0.964968	-0.172628	1	0.306299	0.63547	0.262104	0.789417	0.386501	0.285703	Ubiquitin-like modifier-activating enzyme atg7
HORVU.MOREX.r3.3HG0273750	2.9612	7.95e-06	4.32577	6.29e-11	3.61253	2.54e-08	1.4346	0.0941758	1.86852	0.0346213	3.51102	1.14e-07	3.55762	8.13e-08	3.51241	4.35e-08	Cytochrome P450
HORVU.MOREX.r3.3HG0274050	6.49905	2.62e-12	10.691	1.03e-17	8.08758	1.91e-16	6.85081	3.11e-12	5.31082	5.01e-08	5.34687	6.52e-10	7.22216	5.54e-14	7.61222	1.1e-15	DWNN domain a CCHC-type zinc finger
HORVU.MOREX.r3.3HG0274650	4.13367	3.31e-08	5.03167	2.3e-11	5.99654	2.76e-14	5.10886	9.49e-11	3.97963	7.39e-07	5.02027	3.02e-11	4.73732	2.8e-10	7.12468	5.6e-18	DUF1645 family protein
HORVU.MOREX.r3.3HG0275710	0.805376	0.037833	1.12039	0.00087495	1.25212	9.43e-05	0.844514	0.0362187	0.42576	0.866115	1.37549	2.12e-05	1.08013	0.00167927	0.915008	0.008851	ADP ATP carrier protein
HORVU.MOREX.r3.3HG0277190	3.08646	0.00162635	2.51595	0.0230247	1.7616	0.125006	4.19988	9.96e-05	1.80374	0.265673	2.13448	0.104056	0.924546	0.598819	1.11879	0.223245	Acidic endochitinase
HORVU.MOREX.r3.3HG0278140	0.93144	0.0212596	0.448311	0.376045	0.561377	0.232154	0.0754038	0.946899	0.121544	1	0.359659	0.733029	0.850664	0.0755556	1.57988	9.35e-06	WRKY transcription factor
HORVU.MOREX.r3.3HG0278670	2.86496	3.88e-11	2.38869	3.05e-08	3.07528	7.21e-13	2.27434	3.35e-07	1.01937	0.165106	1.94173	9.54e-06	1.66669	0.000247285	3.18473	5e-14	Glutaredoxin
HORVU.MOREX.r3.3HG0278710	1.06423	0.046267	-0.811559	0.185527	-0.0165726	0.995675	-0.00150721	1	-0.00532784	1	-0.173066	0.939996	-0.6593	0.512525	0.0425172	0.975643	Fasciclin-like arabinogalactan protein
HORVU.MOREX.r3.3HG0279460	4.83882	1.34e-08	3.8121	2.34e-06	3.76458	2.1e-06	2.38355	0.00748456	2.20026	0.0395718	3.57532	1.19e-05	4.21006	3.15e-07	5.48471	6.95e-11	Phosphoenolpyruvate carboxylase putative
HORVU.MOREX.r3.3HG0279950	1.87495	1.03e-05	2.69827	2.52e-08	1.58005	0.000406337	0.99709	0.0840688	0.807598	0.498962	1.46098	0.00240328	1.44702	0.00111644	1.22347	0.0124924	TSA: Wollemia nobilis Ref_Wollemi_Transcript_14908_3298 transcribed RNA sequence
HORVU.MOREX.r3.3HG0280040	-0.48825	0.0255953	-0.617749	0.0013964	-0.166197	0.595405	0.0925183	0.836176	-0.159479	1	-0.354495	0.266254	-0.220388	0.700163	-0.196609	0.513704	30S ribosomal protein S20
HORVU.MOREX.r3.3HG0280790	1.29264	0.00873919	1.31796	0.00840343	1.69783	0.000165769	0.568724	0.49786	0.691026	0.793217	1.18159	0.0340177	1.66995	0.000154795	1.77075	5e-05	Protein DETOXIFICATION
HORVU.MOREX.r3.3HG0281340	1.95321	0.0104038	2.55731	0.00035765	2.08646	0.00375205	1.24378	0.226399	2.26188	0.00540037	2.1723	0.00281732	3.33244	4.03e-05	3.21628	9.41e-06	Receptor-like protein kinase
HORVU.MOREX.r3.3HG0281500	2.16221	0.00960114	2.14547	0.00959791	3.0383	1.17e-05	2.98861	0.000315097	0.752856	0.971462	2.51797	0.000483798	1.4376	0.13535	2.99267	4.7e-06	Glutathione S-transferase
HORVU.MOREX.r3.3HG0281620	1.46046	0.00067956	2.11605	1.05e-07	2.41505	1e-09	1.30834	0.00406332	0.740402	0.524987	1.54432	0.000258368	1.08288	0.0310779	1.12673	0.0124896	Chitinase
HORVU.MOREX.r3.3HG0281700	0.777797	0.0195376	0.306795	0.513598	0.520117	0.168303	0.118877	0.876679	-0.146006	1	0.196694	0.854875	-0.046059	0.995077	0.449033	0.249269	splicing factor-like protein
HORVU.MOREX.r3.3HG0282600	0.726211	0.00665472	0.553865	0.07269	0.326069	0.376537	-0.12925	0.832246	0.228754	1	0.201316	0.810181	0.378199	0.482354	0.581277	0.0524181	GDSL esterase/lipase
HORVU.MOREX.r3.3HG0282640	4.23135	3.47e-09	4.94744	1.8e-11	6.17926	1.94e-15	4.87489	2.18e-10	3.16903	3.06e-05	4.63353	7.95e-11	5.61701	2.16e-13	6.53447	8.14e-17	ABC transporter B family protein
HORVU.MOREX.r3.3HG0282680	1.07202	0.00128222	0.268579	0.613945	-0.0540656	0.948321	-0.525586	0.304156	-0.351278	0.95015	-0.0547821	0.989233	0.108817	0.979325	-0.480516	0.31017	Myb transcription factor
HORVU.MOREX.r3.3HG0282720	2.44557	0.000715292	2.99952	1.87e-05	5.208	2.61e-12	3.36643	5.68e-06	1.50426	0.269703	3.23819	3.72e-06	3.32081	2.84e-06	4.07819	4.62e-09	ABC transporter B family protein
HORVU.MOREX.r3.3HG0282860	2.80099	0.0115087	2.76294	0.00619251	2.93365	0.0022448	2.23564	0.0616266	1.29345	0.835727	2.83757	0.00781284	2.89075	0.00627417	3.92209	2.9e-05	Protein kinase-like
HORVU.MOREX.r3.3HG0282880	4.564	1.34e-05	4.42525	1.31e-05	7.8132	8.13e-11	4.71485	2.91e-05	1.52437	0.694533	3.43367	0.000721653	4.18288	5.22e-05	5.17002	2.02e-07	Protein kinase-like
HORVU.MOREX.r3.3HG0282910	5.55493	5.55e-08	7.04303	5.5e-11	9.91446	2.09e-14	5.46137	2.51e-07	2.67959	0.0296638	5.09986	1.29e-07	6.72972	1.36e-09	6.37786	2.03e-10	Single-stranded nucleic acid binding R3H protein
HORVU.MOREX.r3.3HG0282920	5.14259	1.26e-06	5.12913	6.84e-07	5.38915	1.89e-07	3.24543	0.00277163	1.3203	0.85738	3.75282	0.000394798	3.39208	0.00144029	5.99427	2.92e-08	Protein kinase-like
HORVU.MOREX.r3.3HG0283720	0.969682	0.00859507	0.506789	0.286751	0.480178	0.310539	0.294168	0.666789	-0.0431448	1	0.637342	0.216571	0.645959	0.245777	0.710679	0.0857732	Regulator of Vps4 activity in the MVB pathway protein
HORVU.MOREX.r3.3HG0285540	0.323465	0.0449744	-0.0717648	0.778035	-0.108914	0.650399	0.00217717	1	0.178365	0.85304	0.0445135	0.956339	-0.0276396	0.990075	-0.106017	0.65256	NADH-quinone oxidoreductase subunit B
HORVU.MOREX.r3.3HG0285900	2.42842	1.36e-07	2.69507	2.81e-09	2.59178	4.98e-09	2.7233	9.89e-09	0.691732	0.776902	2.25283	1.1e-06	2.148	2.63e-06	2.79593	2.48e-10	Ribose-phosphate pyrophosphokinase putative
HORVU.MOREX.r3.3HG0286710	-0.767329	0.0446713	0.116062	0.868374	-0.143303	0.825299	-0.343413	0.589109	0.107607	1	0.247283	0.841671	-0.025742	1	-0.0942054	0.896074	Peroxisomal membrane 22 kDa (Mpv17/PMP22) family protein
HORVU.MOREX.r3.3HG0287050	2.9361	4.41e-06	1.46717	0.0750329	2.72213	5.93e-06	2.69429	7.29e-05	0.437555	1	2.96978	4.2e-06	-2.19461	0.619295	0	1	Glycosyltransferase
HORVU.MOREX.r3.3HG0287850	3.76117	1.65e-05	3.24061	0.000263062	4.42207	1.41e-07	2.96191	0.000868967	2.22091	0.0584091	3.41046	3.49e-05	3.4471	3.67e-05	3.40467	2.98e-05	Receptor-like protein kinase
HORVU.MOREX.r3.3HG0288800	5.02991	1.72e-11	7.48728	8.42e-17	6.35556	1.08e-16	5.12196	8.61e-12	5.01651	2.59e-10	4.61761	1.28e-10	4.84085	1.91e-11	4.97947	4.32e-12	Pleiotropic drug resistance ABC transporter
HORVU.MOREX.r3.3HG0288830	0.885195	0.00301884	0.749928	0.019205	0.328987	0.459321	0.474988	0.35128	0.182274	1	0.60755	0.101598	0.253683	0.819567	0.920589	0.00101395	MACPF domain protein
HORVU.MOREX.r3.3HG0289210	3.39429	1.37e-05	3.45053	7.87e-06	3.86027	3.45e-07	2.5893	0.00213054	2.07874	0.0611811	4.04994	2.93e-07	2.56056	0.00188596	4.26041	4.34e-08	Serine/threonine protein phosphatase 7 long form isogeny
HORVU.MOREX.r3.3HG0290320	0.528272	0.0221141	0.20859	0.510769	0.357244	0.172087	0.300917	0.361221	0.023495	1	-0.0298819	0.992121	0.0741329	0.975337	-0.0689429	0.880618	Chaperone DnaK
HORVU.MOREX.r3.3HG0291280	0.908554	0.000137093	0.415165	0.204526	0.179552	0.682975	0.192574	0.705931	-0.243156	0.992944	-0.0738531	0.960403	0.332061	0.584393	0.511868	0.0803417	GH3.3
HORVU.MOREX.r3.3HG0291440	2.31611	0.000487341	2.76651	5.41e-06	2.0812	0.000716136	0.586798	0.600247	1.0452	0.618499	2.13124	0.000830995	2.11336	0.00179427	3.18527	8e-08	eukaryotic translation initiation factor 4G
HORVU.MOREX.r3.3HG0291910	5.21451	2.17e-16	4.90882	2.76e-15	4.61023	2.48e-14	3.86317	2.02e-10	4.15116	2.36e-11	5.65405	6.63e-19	4.04549	1.98e-11	5.12168	1.1e-16	Peroxidase
HORVU.MOREX.r3.3HG0292960	1.69751	0.011192	1.49811	0.039487	2.43204	5.49e-05	1.46027	0.080103	0.262333	1	1.9465	0.00510277	1.63021	0.0249913	2.83985	1.99e-06	Cytokinin oxidase/dehydrogenase
HORVU.MOREX.r3.3HG0293560	0.912732	0.00202984	1.18375	1.26e-05	1.14169	2.49e-05	0.757909	0.0220524	0.426922	0.745739	1.16578	2.37e-05	0.804846	0.0132915	1.3412	4.87e-07	Secretory carrier-associated membrane protein
HORVU.MOREX.r3.3HG0293910	1.09882	0.0156196	0.378495	0.551979	0.643964	0.22934	-0.407563	0.592101	0.413604	0.987385	0.34737	0.793647	-0.148798	0.974284	1.532	7.72e-05	Calcium-binding family protein
HORVU.MOREX.r3.3HG0294340	2.3756	0.001217	3.89951	3.62e-08	3.78398	4.82e-08	2.35345	0.00363667	0.890943	0.867379	2.64744	0.000237629	1.58411	0.0830081	2.76169	0.000117206	Peroxidase
HORVU.MOREX.r3.3HG0294630	4.79219	9.6e-07	5.43285	1.84e-08	6.87686	1.67e-10	5.49779	1.04e-07	8.00771	4.48e-09	6.31014	9.59e-10	6.45923	6.18e-09	6.67679	2.84e-11	DUF4228 domain protein
HORVU.MOREX.r3.3HG0294720	3.72928	2.03e-06	3.28502	3.51e-05	3.74783	1.84e-06	2.88311	0.00114057	4.22141	2.31e-06	5.43093	2.02e-09	3.05534	0.000130002	3.54586	6.92e-06	Subtilisin-like protease
HORVU.MOREX.r3.3HG0294880	0.789825	0.00464595	0.555469	0.0894629	0.510016	0.116894	0.322527	0.494799	-0.0163503	1	0.455174	0.31588	0.23776	0.82836	0.744597	0.00868316	Ethylene-responsive factor-like transcription factor
HORVU.MOREX.r3.3HG0296630	2.54636	2.12e-07	2.38662	7.31e-07	3.06526	1.7e-10	1.64592	0.00234478	1.90616	0.00136916	4.40981	1.07e-16	2.93646	3.19e-09	3.91886	2.52e-15	NAC domain-containing protein
HORVU.MOREX.r3.3HG0297430	0.652166	0.0143106	0.656172	0.0134069	0.254862	0.506227	0.46715	0.172602	0.294569	0.891511	0.098902	0.928939	0.232642	0.799569	0.226653	0.563821	Cytochrome P450 family cinnamate 4-hydroxylase
HORVU.MOREX.r3.3HG0297620	1.75196	0.000142706	2.17074	2.35e-06	1.94604	1.84e-05	1.23425	0.035604	0.820288	0.588167	2.07095	8.72e-06	1.56301	0.00182381	3.01207	3.04e-11	Kinase family protein
HORVU.MOREX.r3.3HG0299110	0.840923	0.0216162	0.313827	0.54575	0.0871907	0.912176	0.261935	0.717584	0.187906	1	0.112149	0.957882	0.311984	0.794005	0.172489	0.779973	Embryogenesis-associated protein EMB8
HORVU.MOREX.r3.3HG0299690	3.70806	4.47e-05	5.17781	1.44e-07	3.93767	7.2e-06	2.09406	0.0527534	3.03827	0.00836194	3.5722	6.82e-05	6.31783	2.39e-08	3.80975	1.58e-05	Late embryogenesis abundant (LEA) hydroxyproline-rich glycoprotein family
HORVU.MOREX.r3.3HG0300120	1.33392	0.000989644	1.03536	0.0175051	1.58734	2.47e-05	0.828346	0.115152	1.16813	0.0152736	1.64418	1.8e-05	1.45341	0.000265627	2.83208	1.82e-14	Late embryogenesis abundant (LEA) hydroxyproline-rich glycoprotein family putative
HORVU.MOREX.r3.3HG0300580	0.689393	0.041431	0.5813	0.1032	0.156708	0.767156	-0.251474	0.650353	0.740803	0.0692383	0.0208254	0.999953	0.401924	0.562168	0.290875	0.543612	Glucan endo-1 3-beta-glucosidase
HORVU.MOREX.r3.3HG0301820	1.02926	0.0101314	1.02692	0.00879969	0.81873	0.0488196	0.502886	0.409415	0.472327	0.838365	0.6698	0.207918	0.831845	0.0752146	0.993518	0.00829132	Soul heme-binding family protein
HORVU.MOREX.r3.3HG0302230	1.9143	0.00232498	2.76185	2.1e-06	1.6814	0.00446436	0.955168	0.270076	0.833699	0.800626	2.15868	0.000319086	2.00918	0.00124832	2.6565	3.15e-06	Avr9/Cf-9 rapidly elicited protein 137
HORVU.MOREX.r3.3HG0303000	2.02642	0.00248546	2.63736	1.88e-05	3.27775	8.05e-08	1.26006	0.133152	0.932217	0.745599	1.74444	0.0109235	2.14105	0.00111861	2.95332	8.54e-07	Zinc finger protein
HORVU.MOREX.r3.3HG0303070	0.492265	0.0387401	0.291421	0.304651	0.55178	0.0105196	0.491105	0.0517679	0.140007	1	0.321653	0.389646	0.575918	0.0130918	0.670186	0.00110396	Ras-related protein Rab-8A
HORVU.MOREX.r3.3HG0303210	4.78907	8.87e-09	4.82298	6.83e-09	5.05632	3.12e-09	2.75977	0.000742873	3.90295	7.46e-05	4.25102	3.96e-08	3.88753	1.15e-06	6.64688	4.13e-12	Alpha/beta-Hydrolases superfamily protein
HORVU.MOREX.r3.3HG0303240	0.901763	4.02e-05	0.475124	0.0888712	0.522113	0.0430722	0.169225	0.720743	0.27091	0.918359	0.71177	0.00322173	0.417925	0.271088	0.776115	0.000635964	Ankyrin repeat-containing protein
HORVU.MOREX.r3.3HG0303840	0.459752	0.0486142	0.0132768	0.984715	0.0925686	0.811983	-0.250827	0.457705	0.0907769	1	-0.112544	0.886145	0.106349	0.938365	0.0538606	0.906267	BAG family molecular chaperone regulator
HORVU.MOREX.r3.3HG0303900	0.858948	0.0290138	0.572358	0.208589	0.283999	0.627128	-0.0748259	0.945831	0.17691	1	0.206342	0.880083	0.473724	0.560774	0.515975	0.27501	Trichome birefringence-like protein
HORVU.MOREX.r3.3HG0304380	3.04049	5.8e-07	3.95189	8.5e-11	4.0594	1.71e-11	2.45287	9.39e-05	2.35905	0.000523489	3.46461	8.43e-09	2.97759	9.77e-07	3.93655	4.74e-11	WRKY transcription factor
HORVU.MOREX.r3.3HG0305190	0.607584	0.0369949	0.0518694	0.926334	-0.386229	0.234932	-0.0185168	0.98739	0.261828	0.950192	-0.17413	0.85127	-0.394863	0.452086	-0.436117	0.190106	Acid phosphatase/vanadium-dependent haloperoxidase related
HORVU.MOREX.r3.3HG0305440	5.85845	4.62e-11	6.31849	1.35e-12	7.14959	1.29e-14	6.94254	8.98e-13	6.51214	1.46e-09	6.33809	3.08e-12	5.51226	4.53e-10	5.77071	1.76e-11	Late embryogenesis abundant protein
HORVU.MOREX.r3.3HG0306040	0.81064	0.00137489	0.858642	0.000643668	0.310942	0.39392	0.517197	0.130517	0.30691	0.89941	0.663434	0.0212664	0.518972	0.182888	0.488341	0.130881	Calreticulin
HORVU.MOREX.r3.3HG0306620	2.53392	1.95e-09	2.54793	1.2e-09	2.26955	4.39e-08	1.36752	0.00450565	0.436508	0.992944	2.08241	6.87e-07	1.37463	0.00442954	1.88659	6.27e-06	Pectate lyase
HORVU.MOREX.r3.3HG0306650	6.24277	2.63e-09	4.89106	2.21e-07	4.59336	2.42e-07	2.40193	0.0217541	1.46439	0.603502	2.84583	0.00202547	4.76938	5.95e-07	5.14528	2.29e-08	Cyclophilin-like peptidyl-prolyl cis-trans isomerase family protein
HORVU.MOREX.r3.3HG0307040	0.919722	0.0373073	1.4047	0.000130037	1.65843	2.71e-06	1.09026	0.00886972	0.50245	0.835727	1.40339	0.000149828	1.33495	0.000465542	2.47755	6.76e-13	NAC domain-containing protein putative
HORVU.MOREX.r3.3HG0307740	1.06596	5.47e-05	0.270769	0.526075	0.432144	0.24627	0.370028	0.450142	0.432495	0.666379	0.3228	0.625903	0.529934	0.201154	0.889667	0.000801144	RING/U-box superfamily protein
HORVU.MOREX.r3.3HG0307890	7.94624	3.13e-12	6.38626	2.57e-13	9.00808	1.84e-16	6.03786	6.23e-09	7.26832	1.52e-09	9.18496	1.13e-15	8.23779	2.55e-13	9.15385	4.53e-16	Peroxidase
HORVU.MOREX.r3.3HG0307910	5.33199	0.0330001	8.92734	0.000529236	8.14482	0.000970432	7.11443	0.00860579	6.89937	0.0139192	9.6504	0.000238199	7.25259	0.0049053	8.5394	0.000726274	Peroxidase
HORVU.MOREX.r3.3HG0308350	2.62945	0.00139198	1.32574	0.180959	2.94369	0.000135615	1.48392	0.177976	1.33486	0.666379	3.35913	0.000117489	5.0373	6.69e-09	6.76627	1.57e-12	Cysteine-rich receptor kinase
HORVU.MOREX.r3.3HG0310390	0.646789	0.00503498	-0.17856	0.617331	-0.250234	0.447656	-0.152307	0.741613	-0.409431	0.414837	-0.0371373	0.988807	0.0900695	0.968601	-0.22661	0.508702	Transcription and mRNA export factor SUS1
HORVU.MOREX.r3.3HG0310460	2.43649	6.29e-08	1.56616	0.0010182	3.08074	9.34e-12	1.28672	0.0198123	0.981364	0.270043	1.81187	0.000138929	1.90383	3.88e-05	2.17297	8.59e-07	Glycosyltransferase
HORVU.MOREX.r3.3HG0310480	8.34584	1.1e-15	7.13953	2.5e-15	9.11227	1.43e-19	7.45675	1.18e-10	7.0911	4.75e-10	8.50923	4.94e-15	6.99634	7.28e-15	9.57883	1.07e-20	Glycosyltransferase
HORVU.MOREX.r3.3HG0310500	4.72919	3.31e-05	3.82394	0.000693864	5.96275	4.05e-07	4.33045	0.000358715	4.18787	0.00114828	5.52126	1.16e-06	5.69372	2.06e-06	7.21794	2.12e-08	Glycosyltransferase
HORVU.MOREX.r3.3HG0310660	0.486575	0.0437672	0.0711043	0.874525	0.0694578	0.87739	0.0906418	0.865799	-0.121447	1	-0.225697	0.726198	-0.260412	0.648585	-0.32799	0.274673	Exocyst complex component putative
HORVU.MOREX.r3.3HG0311600	8.35234	9.15e-13	6.73521	4.15e-11	10.5974	2.19e-16	7.92512	2.17e-11	7.59604	2.95e-08	6.33213	3.43e-10	7.08339	2.95e-11	8.00996	8.26e-15	Glutathione S-transferase
HORVU.MOREX.r3.3HG0311610	10.2855	6.7e-18	10.8855	3.01e-19	10.9185	2.56e-20	8.84866	5.38e-16	9.50394	5e-15	7.5969	3.49e-16	10.4187	2.2e-18	11.8492	1.51e-22	Glutathione S-transferase
HORVU.MOREX.r3.3HG0311650	3.17972	5.04e-05	4.33183	2.04e-08	5.02576	2e-10	3.36206	2.2e-05	2.19199	0.0210203	3.32825	1.44e-05	3.46535	7.2e-06	4.26499	2.17e-08	Glutathione S-transferase
HORVU.MOREX.r3.3HG0312010	0.508868	0.0114489	0.341712	0.148428	0.405122	0.0563176	0.430705	0.0592271	0.273252	0.747271	0.302057	0.348419	0.187701	0.770409	-0.0328781	0.944016	Transaldolase
HORVU.MOREX.r3.3HG0312200	2.03876	2.71e-05	1.68461	0.000759553	1.62514	0.000814907	1.44062	0.00934884	1.07239	0.24579	2.13305	3.75e-05	1.79341	0.000359181	2.38334	6.76e-07	Sec14p-like phosphatidylinositol transfer family protein
HORVU.MOREX.r3.3HG0312240	3.73156	6.08e-06	4.13999	2.16e-07	3.24857	0.000155749	3.60099	2e-06	6.79186	1.03e-08	3.83058	4.68e-06	1.58341	0.0398093	3.09492	5.85e-07	3-N-debenzoyl-2-deoxytaxol N-benzoyltransferase
HORVU.MOREX.r3.3HG0312640	0.638742	0.0330001	0.672884	0.0195452	0.743169	0.00606924	0.129675	0.833457	0.24388	0.9995	0.0858501	0.952446	0.346733	0.586536	0.778307	0.00336911	AT5g16110
HORVU.MOREX.r3.3HG0312690	2.55524	1.14e-06	2.94844	1.6e-08	4.48444	3.1e-16	1.86238	0.000961019	2.50856	7.45e-06	2.84197	7.28e-08	2.1209	6.49e-05	2.85555	2.93e-08	Potassium transporter
HORVU.MOREX.r3.3HG0313580	6.96849	9.7e-13	8.45293	3.05e-15	7.42093	1.16e-14	8.65241	5.64e-14	5.33301	1e-08	6.79479	4.02e-13	10.23	6.83e-19	8.17737	8.03e-17	Laccase
HORVU.MOREX.r3.3HG0313780	1.13554	0.00200975	1.2314	0.00048558	1.76006	8.29e-08	0.658029	0.191573	0.525038	0.740638	1.03083	0.00623482	1.01297	0.0105401	2.59941	1.18e-15	Calcium-dependent lipid-binding (CaLB domain) family protein
HORVU.MOREX.r3.3HG0313990	3.48122	3.87e-11	3.35752	6.46e-11	5.87236	1.33e-22	3.80681	9.83e-12	2.00831	0.00114828	4.64803	1.3e-16	2.36755	4.85e-06	3.57666	8.16e-13	Methyl esterase 1 putative
HORVU.MOREX.r3.3HG0314380	7.49003	1.2e-07	6.68169	1.03e-05	6.61332	4.38e-06	3.89711	0.00132179	2.65216	0.205414	7.27466	1.18e-06	8.10243	6.69e-09	7.97808	1.05e-10	Glutathione S-transferase
HORVU.MOREX.r3.3HG0314810	0.48453	0.0139341	-0.17208	0.53537	-0.184862	0.517228	0.176519	0.602528	0.0715323	1	-0.149596	0.793647	-0.122392	0.912959	-0.26149	0.285883	Tetraspanin family protein putative
HORVU.MOREX.r3.3HG0315260	5.43923	1.24e-12	4.04697	5.21e-09	4.32169	1.78e-10	3.96641	7.82e-08	1.61418	0.0903185	3.29904	2.47e-07	4.50498	1.78e-11	5.01671	5.09e-14	UDP-glycosyltransferase
HORVU.MOREX.r3.3HG0316030	5.91366	1.66e-12	4.11587	6.98e-09	6.70422	1.25e-15	5.43142	3.41e-11	4.41725	7.08e-08	5.64446	1.81e-13	8.64354	6.56e-15	7.11836	1.73e-15	Salicylate O-methyltransferase
HORVU.MOREX.r3.3HG0318380	6.97564	7.83e-21	4.94745	1.87e-15	4.23076	7.21e-13	4.77964	7.92e-14	3.62997	1.83e-07	3.2527	2.6e-07	4.34529	2.16e-13	4.36899	5.42e-14	Leucine-rich repeat receptor-like kinase
HORVU.MOREX.r3.3HG0318550	2.02368	0.00595233	0.0410762	0.987265	0.000701337	1	-0.754732	0.559753	-0.349893	1	0.212075	0.960292	-0.118165	0.993796	-0.997379	0.319079	Pleiotropic drug resistance ABC transporter
HORVU.MOREX.r3.3HG0318590	2.33716	3.01e-07	3.41133	7.9e-13	1.81104	0.000114291	1.32725	0.0150726	1.49032	0.00502439	1.99595	2.93e-05	1.76091	0.000201251	1.91101	3.44e-05	Endo-1 3-beta-glucanase
HORVU.MOREX.r3.3HG0318610	4.16915	2.17e-16	4.2593	8.42e-17	3.72668	1.49e-14	1.31938	0.0201354	1.74319	0.00114828	1.94328	0.000103961	1.3083	0.0104728	1.53788	0.00079531	Beta-1 3-glucanase
HORVU.MOREX.r3.3HG0318820	2.0924	2.43e-05	2.91498	2.69e-09	3.06143	2.61e-10	1.40661	0.0153698	0.361418	1	1.77516	0.000760473	0.854389	0.337334	1.11227	0.052549	Beta-1 3-glucanase
HORVU.MOREX.r3.3HG0318900	3.84951	2.55e-05	4.05595	1.69e-07	2.89188	0.000509759	3.38533	1.27e-05	1.42257	0.432682	1.66489	0.138123	1.21743	0.348552	1.19612	0.191158	Beta-1 3-glucanase
HORVU.MOREX.r3.3HG0319010	2.56651	0.0035691	4.11676	9.16e-07	3.74002	4.07e-06	2.45114	0.00665044	2.57975	0.0257202	3.56524	0.000107674	1.06622	0.534575	1.73533	0.0501971	Beta-1 3-glucanase
HORVU.MOREX.r3.3HG0319100	3.17991	6.12e-11	3.30638	1.02e-11	3.64572	3.83e-14	3.09393	1.63e-10	2.07557	8.37e-05	3.07511	3.55e-10	2.234	4.73e-06	2.34592	8.62e-07	Beta-1 3-glucanase
HORVU.MOREX.r3.3HG0321580	6.63642	3.03e-09	4.91235	9.16e-08	4.87758	6.33e-07	5.61092	2.23e-07	3.40358	0.0183152	3.69985	6.82e-05	6.49793	8.04e-09	6.83118	4.88e-11	DUF4228 domain protein
HORVU.MOREX.r3.3HG0322050	1.21041	0.0332308	0.468753	0.554076	0.203553	0.818658	0.449438	0.596182	0.0393693	1	0.824091	0.391506	0.572267	0.63302	0.105818	0.923102	GPI-anchored lorelei-like protein
HORVU.MOREX.r3.3HG0322070	1.51236	0.0114489	1.27523	0.04048	2.45648	4.48e-06	0.848348	0.332435	0.756683	0.835727	1.49513	0.0168908	1.95266	0.00100663	3.40926	2.25e-10	Calcium-binding protein
HORVU.MOREX.r3.3HG0322130	4.66019	1.49e-08	4.04092	2.44e-07	4.76001	2.66e-09	4.75179	4.15e-08	2.71104	0.00356766	4.32721	7.69e-08	4.3914	1.27e-07	6.14569	3.35e-12	Calcium-binding protein
HORVU.MOREX.r3.3HG0322140	6.6163	1.37e-12	4.57837	1.19e-08	6.39942	9.3e-13	5.45414	7e-08	3.63662	0.000117567	4.17866	1.72e-07	4.31478	2.56e-07	5.6366	2.95e-11	Calcium-binding protein
HORVU.MOREX.r3.3HG0322780	5.60203	1.35e-05	8.56801	1.79e-09	10.1064	2.07e-13	6.60038	2.71e-07	0	1	0	1	8.32369	2.72e-09	7.30965	4.87e-10	Strictosidine synthase
HORVU.MOREX.r3.3HG0323490	1.53728	0.0176682	-0.309006	0.780978	-0.162212	0.894246	-0.108839	0.951133	-0.317053	1	-0.0109503	1	-0.218966	0.971976	-0.287109	0.80559	DNA mismatch repair protein MutL
HORVU.MOREX.r3.3HG0323580	4.38918	5.85e-05	5.12134	8.3e-07	6.81127	6.36e-11	4.84037	1.4e-06	4.42693	9.63e-05	5.8564	1.46e-08	3.95763	3.73e-05	5.67653	6.06e-09	Disease resistance protein (TIR-NBS-LRR class) family
HORVU.MOREX.r3.3HG0323590	5.52116	5.02e-12	7.10012	1.66e-15	5.5274	2.31e-11	4.58529	2.73e-07	3.03284	0.000491053	7.37611	1.6e-14	5.60296	4.59e-12	5.7274	1.59e-13	50S ribosomal protein L7/L12
HORVU.MOREX.r3.3HG0325230	9.131	1.32e-16	9.64436	7.46e-18	6.66532	5.47e-16	9.01307	8.21e-15	8.22374	8.53e-13	7.16516	4.42e-16	8.58364	1.08e-14	9.60339	6.47e-18	Abscisic stress ripening
HORVU.MOREX.r3.3HG0325240	4.20388	2.58e-07	3.55466	4.47e-06	4.07589	1.2e-07	3.1005	0.000111894	2.99486	0.00064449	3.97775	3.87e-07	3.4216	2.92e-05	6.26955	1.54e-12	Abscisic stress ripening
HORVU.MOREX.r3.3HG0325250	8.33869	3.64e-09	3.68849	0.00421768	5.75222	6.4e-06	6.47983	5.59e-05	3.4168	0.0418005	6.11911	0.000199294	6.10289	2.14e-06	6.4191	3.68e-05	Peroxidase
HORVU.MOREX.r3.3HG0326310	2.79596	0.000241518	2.95302	6.48e-05	3.45698	9.32e-07	1.77473	0.0393482	1.38184	0.353289	2.05115	0.00915481	1.8709	0.0272417	2.19045	0.0028852	Pathogenesis-related protein PR-4
HORVU.MOREX.r3.3HG0326890	2.86605	8.73e-12	3.30782	3.57e-15	3.22145	1.4e-14	3.16465	1.22e-13	2.13379	1.28e-06	3.48627	3.79e-16	2.23065	1.1e-07	2.5221	7.66e-10	ALA-interacting subunit 1
HORVU.MOREX.r3.3HG0329740	1.63785	0.00183036	1.82043	0.000360454	3.73301	2.84e-14	2.75433	3.34e-08	0.856632	0.619621	2.36734	1.95e-06	2.68056	2.29e-08	3.63322	3.32e-14	Cytochrome P450
HORVU.MOREX.r3.3HG0330590	2.13875	0.000895654	2.72996	8.41e-06	1.45842	0.0393264	1.55683	0.0371185	1.84727	0.0169707	3.19286	3.04e-07	4.01821	7.95e-07	4.88622	9.84e-10	Glutathione S-transferase
HORVU.MOREX.r3.3HG0330640	-4.93561	0.0400731	-0.12614	0.983359	2.15433	0.441295	-2.292	0.50983	0.151079	1	0.330233	0.979054	0	1	-2.82041	0.364221	Jasmonate-induced protein
HORVU.MOREX.r3.3HG0330990	-0.720664	0.0123685	0.368575	0.315194	-0.131754	0.795025	-0.007482	0.999643	0.29736	0.92614	0.669238	0.031517	0.021708	1	0.0956992	0.859263	E3 SUMO-protein ligase SIZ1
HORVU.MOREX.r3.3HG0331020	1.13255	0.00481057	1.68808	3.07e-06	1.23916	0.000971899	0.851054	0.0811876	0.56289	0.745739	0.455942	0.599235	0.64688	0.338443	1.13619	0.00309316	Zinc finger CCCH domain protein putative
HORVU.MOREX.r3.4HG0331460	0.597948	0.049282	0.625513	0.0320983	1.30536	0.00136973	1.41302	0.00927758	0.452674	0.510789	0.65593	0.0279765	0.527911	0.151857	0.928322	0.000154998	Calcium-dependent lipid-binding (CaLB domain) family
HORVU.MOREX.r3.4HG0332220	-0.661498	0.0350959	-0.289939	0.478786	-0.0432151	0.948321	0.0630526	0.940259	-0.267647	0.974419	-0.154941	0.886145	-0.196058	0.899602	-0.327018	0.446053	GDSL esterase/lipase
HORVU.MOREX.r3.4HG0332520	0.49311	0.0210973	-0.196771	0.497429	0.0419238	0.927347	-0.104976	0.811143	0.0417039	1	-0.183501	0.733029	-0.154173	0.883985	0.0913437	0.823282	Histidine-containing phosphotransfer protein
HORVU.MOREX.r3.4HG0333100	0.949864	0.000806046	0.37275	0.348256	-0.111624	0.845025	0.093	0.898397	0.412774	0.75916	0.149885	0.890291	0.234786	0.852267	0.0586192	0.932403	5-methyltetrahydropteroyltriglutamate--homocysteine methyltransferase
HORVU.MOREX.r3.4HG0333190	-0.885702	0.0494342	0.0478952	0.968147	-0.608681	0.236075	-0.646961	0.260888	0.0762412	1	-0.251935	0.879331	-0.0826274	0.990075	-0.190591	0.839368	N utilization substance protein B-like protein
HORVU.MOREX.r3.4HG0333370	1.00452	0.0182304	0.515692	0.351197	0.104869	0.903275	0.499971	0.456927	-0.205704	1	0.176596	0.915344	0.452378	0.673559	0.578757	0.261146	E3 ubiquitin-protein ligase
HORVU.MOREX.r3.4HG0333410	3.05107	1.31e-11	3.44753	2.85e-14	3.73615	2.22e-16	2.17669	2.28e-06	1.40062	0.0115426	2.71841	1.05e-09	2.34885	1.64e-07	2.67749	9.37e-10	Thaumatin like protein
HORVU.MOREX.r3.4HG0334150	4.0679	5.76e-10	5.3448	1.25e-14	4.92603	1.91e-13	3.36212	3.45e-07	2.98344	2.91e-05	3.76229	9.26e-09	3.6532	2.02e-08	4.93926	1e-13	VQ motif-containing protein
HORVU.MOREX.r3.4HG0334240	2.14547	0.000562617	-0.0659513	0.971543	0.160043	0.909173	-0.138564	0.943259	-0.57451	0.999748	0.287544	0.911837	-0.0188329	1	-0.379682	0.741166	Ankyrin repeat family protein
HORVU.MOREX.r3.4HG0334880	-0.916774	0.0391601	0.151694	0.842859	0.0257416	0.985115	-0.140944	0.881511	0.255377	1	-0.492469	0.576033	-0.142142	0.971043	0.333686	0.581975	embryo defective 2423
HORVU.MOREX.r3.4HG0334980	-1.0677	0.0233238	-0.186524	0.807902	0.518209	0.393023	-0.753985	0.218017	-0.352048	1	0.369533	0.768068	0.0895078	0.987884	-0.179078	0.82927	Tetratricopeptide repeat protein 38
HORVU.MOREX.r3.4HG0335150	-0.475435	0.0373921	0.240378	0.400373	0.0710806	0.86148	0.121099	0.779193	-0.0888033	1	0.213271	0.67293	-0.0541479	0.983305	0.0577516	0.891234	Nuclease domain-containing protein 1
HORVU.MOREX.r3.4HG0335340	9.30924	1e-17	8.24051	6.72e-16	8.3661	1.49e-16	7.55068	5.13e-12	6.54184	1.46e-06	6.60393	8.85e-11	9.82942	2.73e-16	9.60067	7.54e-19	Germin-like protein 1
HORVU.MOREX.r3.4HG0335360	8.44305	7.86e-11	8.22664	7.89e-10	6.52947	1.19e-08	5.36251	1.97e-05	4.58501	0.0155618	3.40618	0.00384054	7.95811	1.36e-09	8.97828	7.89e-12	Germin-like protein 1-1
HORVU.MOREX.r3.4HG0335410	1.74726	0.0461252	3.83881	1.91e-05	2.36405	0.00138892	2.06917	0.023696	0.5673	1	2.90629	0.000203557	2.49402	0.00108428	3.72656	1.18e-07	Lysine--tRNA ligase
HORVU.MOREX.r3.4HG0335800	0.922613	0.00270363	0.380002	0.379017	0.671287	0.048974	0.471182	0.312028	-0.0842717	1	0.321244	0.677644	0.145515	0.951638	0.0516501	0.948454	Lipoxygenase
HORVU.MOREX.r3.4HG0335810	0.778392	0.0284623	-0.239608	0.664077	-0.0940999	0.891307	-0.232714	0.728234	-0.14023	1	-0.382674	0.634198	-0.18003	0.927103	-0.301379	0.543612	Shugoshin-1
HORVU.MOREX.r3.4HG0336870	1.00389	6.65e-07	0.81511	0.000102761	0.801629	0.00012183	0.658307	0.00482765	0.55761	0.0548747	1.03498	2.89e-07	0.832788	8.22e-05	1.09875	2.17e-08	Microsomal glutathione S-transferase 3
HORVU.MOREX.r3.4HG0337000	3.83692	3.42e-11	2.91824	1.79e-07	3.17102	1.23e-08	1.60165	0.0176962	3.38724	1.1e-06	3.53617	5.89e-09	2.92802	4.38e-07	4.04462	2.75e-12	Regulator of Vps4 activity in the MVB pathway protein putative
HORVU.MOREX.r3.4HG0338100	0.910227	0.000806046	0.588754	0.070787	0.670296	0.0236396	0.466536	0.24132	0.611675	0.158326	0.68866	0.0309435	0.874515	0.00185406	0.491091	0.144824	Glutamate decarboxylase
HORVU.MOREX.r3.4HG0338600	1.62086	0.00384941	2.17915	2.15e-05	1.33951	0.0169614	1.48156	0.0100701	1.12045	0.262914	2.67381	2.19e-07	0	1	0	1	Sec14p-like phosphatidylinositol transfer family protein
HORVU.MOREX.r3.4HG0338620	0.724612	0.0153749	0.0629743	0.91901	0.281803	0.509255	-0.355486	0.440121	-0.0908559	1	0.327811	0.604084	-0.115649	0.963459	0.426914	0.220374	Erythronate-4-phosphate dehydrogenase family protein
HORVU.MOREX.r3.4HG0338640	4.08574	1.14e-05	5.50099	9.52e-08	5.80135	1.15e-08	4.19606	4.86e-05	4.79817	0.000261439	6.08077	1.98e-08	3.01007	0.0031933	4.41883	1.15e-06	Anthocyanin 5-aromatic acyltransferase
HORVU.MOREX.r3.4HG0338670	0.989616	0.00535427	0.356473	0.47354	0.760327	0.0443641	0.0155223	0.996215	0.195246	1	0.637175	0.195926	0.977308	0.0083189	1.62177	1.43e-07	marker for oxidative stress response protein
HORVU.MOREX.r3.4HG0339960	5.55555	9.96e-13	4.03506	2.98e-08	5.0255	1.06e-10	2.41804	0.0020853	3.72317	4.13e-08	5.28853	1.42e-14	4.68312	4.27e-10	6.57832	3.73e-15	serine-type endopeptidase inhibitor
HORVU.MOREX.r3.4HG0339970	3.18203	0.00198497	2.32911	0.0362632	2.41327	0.0218459	0.376724	0.863742	2.57334	0.0497678	4.58758	4.03e-06	2.46547	0.365167	5.22415	0.00211472	serine-type endopeptidase inhibitor
HORVU.MOREX.r3.4HG0339980	5.0872	2.83e-12	5.09135	2.52e-12	6.49568	8.82e-17	3.14792	6.61e-06	6.89985	1.72e-14	6.69977	1.47e-17	9.46133	5.92e-19	9.05149	4.38e-22	Outer membrane protein class 4
HORVU.MOREX.r3.4HG0340030	7.22063	7.68e-06	6.3548	1.26e-05	7.60226	1.34e-06	3.57768	0.0236383	3.09367	0.186103	7.36622	1.17e-05	2.99781	0.0841619	4.89583	0.000256706	beta-fructofuranosidase 5
HORVU.MOREX.r3.4HG0340040	5.7356	1.42e-11	6.68965	3.67e-14	5.71351	2.75e-12	4.45882	7.17e-08	4.31737	1.43e-06	4.41681	1.15e-08	4.59241	5.01e-08	5.50474	2.57e-11	BnaCnng07380D protein
HORVU.MOREX.r3.4HG0340220	4.90373	6.91e-09	7.09526	6.39e-14	8.17555	1.91e-16	5.42032	2.36e-09	4.60935	1.13e-06	5.65873	4.72e-11	5.64251	6.57e-11	7.72502	2.89e-16	Eukaryotic translation initiation factor 3 subunit G
HORVU.MOREX.r3.4HG0341090	1.97179	0.0127708	3.32208	2.85e-06	3.53666	4.54e-07	2.73025	0.000229552	2.5383	0.00289013	4.22273	5.61e-09	2.07668	0.0112667	3.20195	5.49e-06	Type I inositol-1 4
HORVU.MOREX.r3.4HG0343260	1.05512	0.0219786	-0.061639	0.956052	0.0937716	0.915423	-0.210496	0.805983	-0.149302	1	-0.713094	0.201178	0.161248	0.967861	-0.311338	0.671368	NAD(P)H dehydrogenase subunit 48
HORVU.MOREX.r3.4HG0343830	-1.23366	0.029849	0.233691	0.791496	-0.130531	0.907636	0.0759188	0.966037	0.0138424	1	-0.226477	0.914743	-0.633924	0.711959	-0.29593	0.78251	Pectin lyase-like superfamily protein
HORVU.MOREX.r3.4HG0344490	6.83699	6.78e-08	8.07041	5.87e-11	4.60333	2.44e-07	7.33593	2.07e-08	4.06548	0.00326261	8.11896	8.85e-11	4.13248	8.7e-06	4.33761	2.19e-07	Protein phosphatase 2c putative
HORVU.MOREX.r3.4HG0345770	2.87248	0.00010721	4.90499	1.08e-10	4.44762	1.05e-09	3.19971	2.16e-05	1.70604	0.130121	3.51144	1.52e-06	3.21872	1.9e-05	4.91577	2.91e-11	ATP synthase subunit beta
HORVU.MOREX.r3.4HG0345780	5.6593	0.0175032	10.059	5.06e-05	10.3503	2.05e-05	8.88691	0.000459977	5.59814	0.0559726	10.175	5.28e-05	10.2031	3.73e-05	11.4311	5.06e-06	Fusarium resistance orphan protein
HORVU.MOREX.r3.4HG0345790	8.9065	3.86e-13	10.1919	1.54e-16	10.3065	1.1e-17	9.22553	4.05e-13	7.21837	3.7e-08	8.04038	2.14e-13	2.33825	0.568544	0.310435	0.938772	F-box/RNI-like superfamily protein
HORVU.MOREX.r3.4HG0346230	2.90379	3.51e-05	3.77773	3.58e-08	3.69428	4.12e-08	2.79227	7.74e-05	1.52198	0.273547	4.42209	7.03e-10	4.15067	2.17e-08	5.7442	7.2e-16	tRNA N6-adenosine threonylcarbamoyltransferase
HORVU.MOREX.r3.4HG0347360	1.33683	3.78e-05	1.62109	2.75e-07	1.36393	1.34e-05	1.53187	4.35e-06	0.813213	0.0910735	1.23862	0.000131133	0.889132	0.0180366	1.577	1.31e-07	NAC domain protein
HORVU.MOREX.r3.4HG0348470	-1.03843	0.0213127	0.376225	0.573885	0.266275	0.724841	0.132676	0.905047	-0.277641	1	-0.154049	0.940595	-0.0723075	0.992733	-0.0663388	0.951051	ATP-dependent RNA helicase family protein
HORVU.MOREX.r3.4HG0348880	2.61706	0.00187817	3.03408	0.000138639	5.95231	6.26e-13	5.16874	4.84e-09	3.09475	0.00292464	5.79366	7.54e-11	5.29112	2.86e-10	6.10166	1.86e-13	60S acidic ribosomal protein P0
HORVU.MOREX.r3.4HG0351320	1.82368	0.0461017	1.7902	0.038017	2.28151	0.00344935	1.11012	0.342437	1.09612	0.783752	1.71367	0.0807319	2.98259	0.000280531	2.86859	0.000216624	F-box protein-like
HORVU.MOREX.r3.4HG0351790	2.3176	8.3e-09	1.97269	1.07e-06	2.23029	1.48e-08	2.07418	5.64e-07	1.79939	7.21e-05	1.88121	4.77e-06	1.48573	0.00075481	2.73145	6.45e-12	Calcium-activated potassium channel subunit alpha-1
HORVU.MOREX.r3.4HG0356550	1.73991	0.00463555	2.67464	1.51e-06	3.14855	7e-09	1.20841	0.108152	0.837414	0.761055	2.05815	0.000323689	2.66065	1.82e-06	3.46031	1.71e-10	Protein ZINC INDUCED FACILITATOR-LIKE 1
HORVU.MOREX.r3.4HG0357020	-0.743873	0.0432814	-0.613279	0.117968	-0.0187831	0.987081	0.175008	0.807347	-0.102761	1	-0.361755	0.663506	0.0637045	0.989612	0.123633	0.850979	ELMO domain containing protein
HORVU.MOREX.r3.4HG0359150	1.58475	0.00192031	0.012608	0.998606	-0.47706	0.551865	-0.193951	0.875493	0.237834	1	-0.0330225	0.999817	0.00326772	1	-0.478119	0.543612	cytochrome P450 family 724
HORVU.MOREX.r3.4HG0365520	-0.63674	0.0406086	0.162197	0.730123	-0.318087	0.425844	-0.0203451	0.987941	-0.140603	1	0.332934	0.594726	0.112138	0.965969	-0.230272	0.602515	RNA-binding protein putative
HORVU.MOREX.r3.4HG0370720	-0.783152	0.0367601	-0.29713	0.582752	-0.185195	0.748321	0.228723	0.737099	-0.293459	1	-0.315381	0.74076	-0.232834	0.892463	-0.316479	0.525526	Serine--tRNA ligase
HORVU.MOREX.r3.4HG0371440	-0.58053	0.0120932	-0.441484	0.110885	0.0111816	0.989819	-0.489289	0.0686146	-0.0319186	1	0.0477294	0.977933	-0.149959	0.904915	0.0563195	0.907226	SAP domain-containing protein
HORVU.MOREX.r3.4HG0371810	-0.631579	0.0488292	-0.0721162	0.904831	-0.36898	0.330569	-0.0800102	0.911651	0.0884798	1	-0.127731	0.911113	-0.0913495	0.97719	-0.194978	0.67493	ER membrane protein complex subunit 4
HORVU.MOREX.r3.4HG0378900	0.73762	0.0336119	0.966277	0.00192285	0.843846	0.0073255	-0.0889338	0.91538	0.0169609	1	0.259686	0.772522	0.416065	0.554169	0.32985	0.469514	Kinase putative
HORVU.MOREX.r3.4HG0379700	1.36534	0.0025679	1.71679	4.29e-05	1.90704	2.44e-06	1.08486	0.0442584	0.287923	1	0.975283	0.0724014	1.02368	0.0659357	1.70938	3.27e-05	NAC domain-containing protein
HORVU.MOREX.r3.4HG0379790	3.55096	0.000865437	4.73252	1.86e-05	5.17021	7.04e-07	3.25645	0.00564906	2.65863	0.0595866	3.28109	0.00150792	4.97511	4.26e-06	5.06416	6.64e-07	Phospholipid-transporting ATPase
HORVU.MOREX.r3.4HG0379920	1.48512	0.00527288	0.642569	0.373951	0.972751	0.0952723	0.0762763	0.963525	0.547599	0.923168	0.673447	0.49587	0.792766	0.403028	1.68389	0.00054692	RING/U-box superfamily protein
HORVU.MOREX.r3.4HG0380120	1.04951	0.000596098	1.14111	0.000100822	0.7801	0.013318	1.11186	0.000418908	0.525479	0.514844	0.923856	0.00282782	0.476304	0.379331	1.094	5.57e-05	Chaperone protein DnaJ
HORVU.MOREX.r3.4HG0380250	2.73584	7.94e-10	3.11857	1.41e-12	3.3308	3.01e-14	2.58157	1.58e-08	1.05845	0.136587	2.02045	4.46e-06	2.27241	2.11e-07	3.24465	3.13e-14	serine-rich protein-like protein
HORVU.MOREX.r3.4HG0380710	0.866428	0.000199874	-0.000738344	1	-0.132085	0.771665	0.371344	0.329197	0.165365	1	0.148484	0.872589	0.225903	0.800693	-0.18741	0.641171	Calmodulin
HORVU.MOREX.r3.4HG0380790	4.10628	7.58e-10	4.5907	1.43e-11	4.24499	9.94e-11	3.51606	1.1e-07	3.68427	2.35e-07	3.89657	3.92e-09	3.30577	4.85e-07	4.3257	2.99e-11	VQ motif-containing protein 1
HORVU.MOREX.r3.4HG0381750	2.25676	1.76e-07	2.63873	5.9e-10	2.78736	4.06e-11	2.22163	3.65e-07	0.982927	0.205414	2.66419	5.21e-10	2.27507	1.32e-07	3.21973	2.91e-14	Calmodulin
HORVU.MOREX.r3.4HG0381790	3.82151	3.68e-09	5.10588	7.51e-14	5.74158	2.61e-15	4.15442	2.81e-09	2.80677	0.000455398	5.20673	1.48e-13	3.77067	1.09e-08	5.9959	1.79e-16	transmembrane protein putative (DUF247)
HORVU.MOREX.r3.4HG0383650	10.998	8.19e-27	8.95244	8.32e-25	9.1111	1.07e-25	8.92168	1.26e-21	7.15772	7.83e-16	6.77405	3.72e-19	10.5219	1.19e-24	9.12207	6.17e-26	Short-chain dehydrogenase/reductase family protein
HORVU.MOREX.r3.4HG0383890	1.25166	0.0043651	0.854357	0.0895578	1.35209	0.00111249	0.66163	0.301796	0.772112	0.498194	1.19743	0.011844	0.642822	0.452086	1.61441	6.89e-05	DUF538 family protein (Protein of unknown function DUF538)
HORVU.MOREX.r3.4HG0384700	3.55319	6.81e-06	2.8543	0.000284052	2.48702	0.00127721	2.12126	0.0197081	1.12764	0.792592	2.02824	0.0255708	2.83636	0.000549116	3.14846	4.3e-05	Protein phosphatase 2C family protein
HORVU.MOREX.r3.4HG0386090	1.90079	0.0325751	0.543856	0.665521	1.01654	0.351967	-0.07399	0.981301	0.824828	0.992944	3.10327	8.84e-05	0.642462	0.831899	2.55754	0.00053129	Glutathione-S-transferase
HORVU.MOREX.r3.4HG0387200	1.29166	0.0222139	0.0227888	0.992319	0.430969	0.606768	0.514262	0.591222	0.453467	1	1.68299	0.22934	0.160446	0.975337	0.372701	0.629305	Proton pump interactor putative
HORVU.MOREX.r3.4HG0388840	2.29019	0.0259601	3.74583	4.99e-05	3.45957	5.83e-05	1.94935	0.109303	2.01392	0.103653	2.63221	0.00267024	2.3097	0.0199635	2.79121	0.000746727	Avr9/Cf-9 rapidly elicited protein
HORVU.MOREX.r3.4HG0389180	-0.546689	0.0172559	0.113963	0.763331	-0.300042	0.286406	-0.0729213	0.892374	-0.287878	0.793217	-0.0182256	0.99719	0.0477549	0.987884	0.0288928	0.959066	Serine/threonine-protein phosphatase
HORVU.MOREX.r3.4HG0389730	2.95261	3.54e-11	3.29534	1.44e-13	3.62291	6.79e-16	2.96662	7.66e-11	1.66908	0.00106461	3.22139	5.86e-13	3.07995	4.72e-12	3.43307	8.62e-15	Anthranilate synthase
HORVU.MOREX.r3.4HG0391040	0.906702	0.00205156	0.869715	0.00358652	1.16469	1.49e-05	0.769946	0.018949	0.774438	0.0353526	1.13217	3.81e-05	0.539203	0.280629	1.69775	4.52e-10	Phosphoenolpyruvate carboxykinase (ATP)-like protein
HORVU.MOREX.r3.4HG0392440	0.889481	0.0466545	1.22662	0.00268673	0.78042	0.0922813	0.858965	0.0974073	1.1225	0.0141682	0.635619	0.319441	1.01522	0.0188898	0.846241	0.0600078	Chaperone protein dnaJ
HORVU.MOREX.r3.4HG0392480	3.61362	1.21e-07	3.53018	2.44e-07	4.5038	4.67e-11	2.40215	0.000581124	1.47379	0.239017	2.74084	2.68e-05	3.78767	6.93e-08	4.49331	2.26e-11	UDP-glycosyltransferase
HORVU.MOREX.r3.4HG0393050	7.87097	1.43e-16	7.90721	1.24e-16	8.24048	2.34e-18	6.64149	3.44e-13	6.45952	1.45e-10	8.17849	2.47e-17	5.51433	1.94e-12	8.43368	6.51e-19	U-box domain-containing protein
HORVU.MOREX.r3.4HG0393690	3.5858	1.32e-07	2.76964	2.46e-05	3.73866	1.17e-08	1.19835	0.206911	0.599185	1	2.11664	0.00283996	2.55348	0.000147669	3.15003	1.08e-06	Glutamate decarboxylase
HORVU.MOREX.r3.4HG0394520	1.28839	0.0366774	2.40744	1.64e-06	2.39804	1.23e-06	1.7085	0.00220417	1.00222	0.408608	2.84075	2.07e-08	2.30767	6.71e-06	3.4497	4.16e-12	Poly [ADP-ribose] polymerase
HORVU.MOREX.r3.4HG0394960	8.04048	6.88e-17	4.17079	3.84e-08	6.01748	9.05e-14	3.68955	2.16e-06	4.4637	1.31e-06	6.57724	7.88e-14	7.77286	4.81e-16	7.77714	1.94e-18	Non-symbiotic hemoglobin
HORVU.MOREX.r3.4HG0395980	1.28575	0.0019399	-0.0868534	0.926798	-0.329711	0.633288	-0.549774	0.410502	-0.208599	1	-0.283442	0.845836	-0.21575	0.9397	-0.278113	0.697075	50S ribosomal protein L15 putative
HORVU.MOREX.r3.4HG0396030	-0.538985	0.00894812	-0.22695	0.420228	-0.176818	0.569685	-0.0227975	0.97498	-0.0264017	1	-0.0918926	0.909071	-0.140718	0.89784	-0.184995	0.538616	Tubulin alpha chain
HORVU.MOREX.r3.4HG0396130	3.70877	5.4e-11	4.69369	8.22e-16	4.92199	1.08e-16	3.59115	3.35e-10	3.0897	1.88e-07	4.19114	1.8e-13	4.1015	8.7e-13	5.08891	4.55e-18	Sugar transporter putative
HORVU.MOREX.r3.4HG0396400	0.594113	0.0121506	0.0369876	0.946944	-0.198252	0.580549	-0.16231	0.719969	0.0750257	1	-0.313602	0.466531	-0.0031674	1	0.0350225	0.951859	MADS box transcription factor
HORVU.MOREX.r3.4HG0397570	1.12633	0.0253404	0.74548	0.194498	0.899134	0.105207	0.163984	0.885582	0.12553	1	0.317605	0.842578	0.00660123	1	0.331227	0.659575	Glucan endo-1 3-beta-glucosidase 3
HORVU.MOREX.r3.4HG0398060	0.669077	0.0437141	-0.143093	0.782447	0.35255	0.390202	0.325455	0.510412	0.126642	1	0.0989052	0.944527	0.0285866	1	0.296669	0.498234	Phosphatase 2C family protein
HORVU.MOREX.r3.4HG0398610	1.60702	0.00357502	-0.150695	0.895268	0.15849	0.891255	0.139143	0.926469	0.0468964	1	-0.212392	0.932995	0.128272	0.987884	0.330101	0.738226	Urb2/Npa2 family protein
HORVU.MOREX.r3.4HG0399620	2.2016	3.15e-09	2.78346	1.15e-13	2.40171	5.66e-11	1.65924	1.82e-05	1.45717	0.000344101	1.70499	4.5e-06	1.70594	6.45e-06	1.57434	3.79e-05	Sugar transporter family protein expressed
HORVU.MOREX.r3.4HG0399700	1.87597	7.88e-05	2.64763	9.38e-09	3.16022	3.12e-12	1.11212	0.0702787	0.455378	0.995406	1.50195	0.00243468	1.95647	3.18e-05	3.51429	9.49e-15	Serine acetyltransferase 3
HORVU.MOREX.r3.4HG0399970	2.7998	1.5e-12	2.79309	1.07e-12	3.05034	7.24e-15	2.00239	6.32e-07	2.02463	1.38e-06	3.07023	1.6e-14	2.76912	4.12e-12	4.30316	8.69e-25	Cytochrome b561 and DOMON domain-containing protein
HORVU.MOREX.r3.4HG0399990	5.8077	3.61e-09	4.7906	1.57e-08	8.40725	6.76e-13	5.89048	4.29e-09	6.46219	1.36e-06	5.55324	3.69e-08	8.47018	7.76e-13	9.25228	7.67e-15	Auxin-induced in root cultures 12-like protein
HORVU.MOREX.r3.4HG0400000	7.17393	2.21e-17	6.10067	1.14e-16	8.95681	2.5e-18	4.77706	4.38e-11	4.85688	2.44e-08	5.19843	2.42e-12	8.13618	2.08e-19	10.2454	3.32e-23	Auxin-induced in root cultures protein 12
HORVU.MOREX.r3.4HG0400780	1.2838	0.0242686	1.96675	3.49e-05	2.20726	2.71e-06	0.690287	0.413671	0.146431	1	1.11777	0.0626305	1.07257	0.138182	2.44375	1.88e-07	Heavy metal-associated protein
HORVU.MOREX.r3.4HG0400940	2.36446	1.31e-05	0.3212	0.764245	1.46313	0.0129073	1.83609	0.00243583	1.09417	0.158896	1.48107	0.00416691	0.530792	0.73395	1.52317	0.0020101	3-hydroxybenzoate 6-hydroxylase 1
HORVU.MOREX.r3.4HG0400980	3.9291	1.23e-08	3.97375	1.71e-08	4.33555	1.25e-09	2.54553	0.000505221	2.75064	0.00101724	3.73744	3.86e-08	2.44	0.000434885	3.64931	1.69e-08	3-hydroxybenzoate 6-hydroxylase 1
HORVU.MOREX.r3.4HG0401160	4.24434	9.82e-17	4.88484	1.14e-20	5.00157	8.88e-22	3.79574	7.43e-14	3.04789	3.62e-09	4.07044	9.58e-16	4.11188	4.89e-16	4.88902	3.05e-21	Transposon protein putative
HORVU.MOREX.r3.4HG0401500	1.19844	3.32e-06	1.09756	2.88e-05	1.4111	1.69e-08	1.0493	0.000130739	0.846328	0.00788974	1.36858	9.47e-08	1.22565	2.23e-06	1.21906	1.7e-06	Phosphoserine aminotransferase
HORVU.MOREX.r3.4HG0401710	0.708999	0.0090371	0.139898	0.761004	0.115555	0.816107	-0.0396373	0.963709	-0.233276	1	-0.0586001	0.977538	-0.0150195	1	-0.0906924	0.861055	Histone H2B
HORVU.MOREX.r3.4HG0403430	4.53824	3.66e-06	5.62908	3.89e-09	6.28776	3.08e-11	3.8162	2.6e-05	1.1958	0.792592	5.50325	1.25e-08	2.27279	0.0241641	4.11571	2.7e-06	Patatin
HORVU.MOREX.r3.4HG0403680	1.58404	0.0226387	0.241563	0.850362	-0.0195355	0.996711	0.284118	0.852777	-0.619157	0.981508	0.506933	0.79391	0.213414	0.975337	-0.259131	0.833792	Transcription factor protein
HORVU.MOREX.r3.4HG0404680	5.2968	1.67e-09	4.72666	9.24e-09	6.58583	5.77e-13	4.96672	3.39e-08	2.58354	0.0141246	4.07634	5e-07	3.83042	3.14e-06	5.07492	5.7e-10	NAD(P)H dehydrogenase (Quinone)
HORVU.MOREX.r3.4HG0404910	-0.743101	0.0204237	-0.449021	0.23877	-0.69672	0.0274259	-0.0504624	0.95757	0.138636	1	-0.518442	0.27189	-0.2377	0.849255	-0.496297	0.159487	E3 ubiquitin-protein ligase
HORVU.MOREX.r3.4HG0404940	1.17241	0.00778281	1.01756	0.0393542	1.08019	0.0190806	0.432427	0.586131	0.583344	0.791928	0.637371	0.414093	0.782644	0.245025	0.675057	0.229045	Lipoxygenase
HORVU.MOREX.r3.4HG0405230	2.64005	0.0012109	2.56769	0.000832798	3.03344	4.22e-05	2.93939	0.000292183	1.32262	0.621352	3.42401	1.12e-05	3.49751	2.73e-05	4.2264	1.65e-08	Jasmonate ZIM domain protein
HORVU.MOREX.r3.4HG0405240	1.41719	0.00137489	1.38814	0.00162958	1.88256	3.38e-06	1.40509	0.0020853	1.08725	0.0704289	1.49378	0.00067789	1.30567	0.00450589	1.89501	2.24e-06	Jasmonate ZIM domain protein
HORVU.MOREX.r3.4HG0405250	1.7171	0.000888971	2.96622	6.4e-10	3.19347	2.39e-11	2.04612	4.82e-05	1.26048	0.0741929	2.0709	2.5e-05	2.32151	2.27e-06	3.31263	4.05e-12	Cysteine-rich receptor-like protein kinase 10
HORVU.MOREX.r3.4HG0405400	0.716702	0.0336119	0.550672	0.161286	0.587453	0.101389	0.45331	0.350328	0.259474	1	0.288162	0.73126	0.093854	0.979671	-0.0153938	0.990781	DUF936 family protein
HORVU.MOREX.r3.4HG0406080	7.41789	6.66e-06	7.08737	3.19e-05	8.50687	1.07e-07	7.32565	2.67e-05	5.89167	0.00141957	7.68072	6.83e-06	6.98161	2.86e-05	5.79339	0.001447	Agmatine coumaroyltransferase-2
HORVU.MOREX.r3.4HG0406580	1.91827	6.98e-06	1.46874	0.00105057	2.25001	5.37e-08	0.735061	0.268741	0.679272	0.71666	2.53209	1.75e-09	2.02841	1.99e-06	3.5143	5.46e-17	Classical arabinogalactan protein 5
HORVU.MOREX.r3.4HG0406610	3.00909	0.000269318	6.03173	7.83e-11	7.70804	1.28e-11	4.15926	2.2e-06	3.88007	5.45e-05	4.16674	1.22e-07	3.23597	5.93e-06	5.52461	1.28e-13	formin 3
HORVU.MOREX.r3.4HG0406620	2.08289	0.00326343	2.25328	0.0007956	3.17975	8.98e-07	1.49842	0.0719298	1.33548	0.342497	2.30831	0.00069809	2.29405	0.000874981	3.50024	2.89e-08	Methylthioribose-1-phosphate isomerase
HORVU.MOREX.r3.4HG0406730	9.26915	4.34e-15	5.1342	1.14e-09	3.12462	5.01e-05	2.1281	0.0177471	1.04829	0.811623	2.40868	0.0032588	2.32824	0.00638443	2.79052	0.00026918	DCD (Development and Cell Death) domain protein
HORVU.MOREX.r3.4HG0406770	1.12531	0.00137489	0.93497	0.0124021	0.677839	0.111305	0.52121	0.343856	0.690275	0.290635	0.297729	0.775253	1.12759	0.00633004	0.91196	0.0448874	Alcohol dehydrogenase putative
HORVU.MOREX.r3.4HG0407860	6.50907	3.53e-15	8.2454	4.58e-17	7.48941	1.6e-17	5.96713	5.73e-12	7.21875	8.53e-13	4.70718	2.31e-10	8.08906	2.21e-18	7.73282	1.97e-18	Cytochrome P450 putative
HORVU.MOREX.r3.4HG0408170	0.753501	0.0120623	0.0113536	0.993553	-0.120723	0.826397	0.0435444	0.96375	0.0473312	1	0.158762	0.886145	-0.172507	0.922604	0.080949	0.89613	Protein kinase
HORVU.MOREX.r3.4HG0409180	0.598342	0.00159536	0.174656	0.549345	0.324138	0.18412	0.303082	0.309576	0.164211	1	0.141205	0.830806	0.196445	0.759046	0.241187	0.370335	Glutathione S-transferase
HORVU.MOREX.r3.4HG0409440	0.699389	0.00181722	0.537754	0.0360735	0.666857	0.00337842	0.25033	0.533719	0.594618	0.0335162	0.632412	0.0108207	0.214833	0.792288	0.41637	0.126577	LysM domain GPI-anchored protein
HORVU.MOREX.r3.4HG0409670	0.952334	0.00337926	1.46496	5.43e-07	1.29071	8.03e-06	0.463578	0.353939	0.447263	0.791215	0.770309	0.0392687	0.869466	0.013389	1.45049	6.65e-07	Respiratory burst oxidase homolog
HORVU.MOREX.r3.4HG0409700	1.60502	0.012057	-0.220899	0.851243	0.530951	0.583447	-0.47991	0.69139	0.190174	1	0.803076	0.546678	0.0207938	1	-0.0517592	0.977895	Late embryogenesis abundant protein
HORVU.MOREX.r3.4HG0410020	1.03591	0.0472577	0.397399	0.576138	0.445194	0.54871	-0.0297609	0.991371	-0.0466186	1	0.427418	0.742476	0.0814581	0.993233	0.37689	0.635264	Plant regulator RWP-RK family protein putative
HORVU.MOREX.r3.4HG0411100	1.24091	2.68e-06	1.21833	3.56e-06	1.08077	5.27e-05	1.08333	9.76e-05	0.560249	0.325758	1.61516	4.28e-10	1.2615	1.93e-06	1.54605	1.09e-09	Anthranilate phosphoribosyltransferase
HORVU.MOREX.r3.4HG0412120	1.4063	0.0129827	1.88534	0.000279848	2.28314	3.28e-06	1.39065	0.0197081	0.579249	0.937871	1.33065	0.025039	1.77534	0.00103856	2.81744	1.38e-08	Zinc finger (C3HC4-type RING finger) family protein
HORVU.MOREX.r3.4HG0412340	3.56032	9.58e-14	2.43389	1.27e-07	3.43174	9.25e-14	2.24303	3.81e-06	2.09456	4.95e-05	3.05146	6.22e-11	2.86507	1.07e-09	3.83384	3.18e-16	Alpha/beta hydrolase related protein
HORVU.MOREX.r3.4HG0412490	1.45553	0.013097	2.00827	0.000124227	2.16839	2.47e-05	1.43933	0.0196417	0.920628	0.564592	1.96967	0.000211595	1.33611	0.0357314	1.79221	0.000705448	2-oxoglutarate (2OG) and Fe(II)-dependent oxygenase superfamily protein
HORVU.MOREX.r3.4HG0413590	-0.97105	0.0473056	-0.372029	0.596214	-0.503732	0.400134	0.0797582	0.953095	-0.268297	1	-0.158994	0.936074	-0.094629	0.98852	-0.795217	0.187109	GPI-anchored adhesin-like protein
HORVU.MOREX.r3.4HG0413800	1.45251	0.0471538	0.140967	0.91574	0.343839	0.724494	-0.0719539	0.970912	0.0180634	1	0.353861	0.861784	0.574334	0.758768	0.780498	0.290642	Rhomboid-like protein
HORVU.MOREX.r3.4HG0413910	4.03542	3.39e-14	4.28459	7.57e-15	4.90212	4.29e-19	5.19312	1.83e-17	3.49136	4.75e-10	3.85613	1.8e-13	6.01827	1.07e-21	5.2568	7.16e-20	Cell wall invertase
HORVU.MOREX.r3.4HG0414340	2.04748	1.01e-07	2.40815	1.95e-10	2.17664	5.78e-09	1.27688	0.00335204	0.556653	0.812264	2.08389	3.46e-08	1.46322	0.000428203	2.55003	9.48e-12	cyclin-dependent kinase inhibitor SMR3-like protein
HORVU.MOREX.r3.4HG0416880	1.68181	0.0104038	2.00411	0.00100311	1.27608	0.0720642	2.24941	0.000231209	1.92654	0.00968662	2.76581	1.06e-05	1.27633	0.237968	1.89972	0.00820329	Transposon protein putative
HORVU.MOREX.r3.4HG0418720	1.08424	0.0152399	0.125037	0.887533	0.181352	0.815946	-0.317303	0.700096	-0.166432	1	0.495138	0.667609	0.137408	0.975337	-0.118446	0.891193	Calcineurin B-like protein
HORVU.MOREX.r3.5HG0421310	0.768448	0.0336119	0.947712	0.00442353	0.69865	0.0476793	0.199954	0.766747	0.303692	0.992944	5.87e-06	1	0.545442	0.317821	0.345458	0.474041	Receptor protein kinase putative
HORVU.MOREX.r3.5HG0421580	4.06436	4.9e-07	3.24358	9.34e-05	3.54494	5.91e-06	5.47015	2.65e-08	1.8525	0.212673	3.51565	2.65e-05	2.99668	0.000147669	3.23802	2.59e-05	F-box protein
HORVU.MOREX.r3.5HG0423030	1.38249	0.00661392	1.47613	0.00258876	1.23956	0.0148979	1.27672	0.018949	0.912677	0.43702	1.35614	0.0164952	1.80355	0.000120975	2.2906	2.59e-07	Thaumatin-like protein
HORVU.MOREX.r3.5HG0423100	2.72944	3.86e-08	4.40141	1.27e-17	3.42831	2.47e-12	3.69137	3.19e-13	2.43498	2.79e-06	3.27599	3.34e-11	2.03284	5.24e-05	2.50056	1.88e-07	Pathogenesis-related thaumatin family protein
HORVU.MOREX.r3.5HG0423110	1.64612	0.0230141	0.939083	0.272272	1.31476	0.0731725	0.705044	0.530887	0.998357	0.613549	1.41969	0.0579776	1.90874	0.00520421	2.60255	3.81e-05	Thaumatin-like protein
HORVU.MOREX.r3.5HG0423130	2.44063	1.47e-06	2.89574	6.83e-09	3.49782	3e-12	2.68358	1.18e-07	1.04177	0.315105	1.58827	0.00443158	1.85851	0.000493507	2.51958	3.41e-07	Thaumatin-like protein
HORVU.MOREX.r3.5HG0424290	0.435107	0.0376388	0.265113	0.284162	0.380732	0.0688112	0.377049	0.10849	0.123949	1	0.30619	0.302391	0.36339	0.16979	0.656807	0.000121475	Cysteine synthase
HORVU.MOREX.r3.5HG0424560	3.122	0.000243822	4.07558	9e-07	4.92576	2.5e-08	4.40921	1.69e-06	3.68514	0.000344192	4.36286	7.69e-07	4.15952	2.03e-07	4.78733	1.32e-09	Glutathione S-transferase
HORVU.MOREX.r3.5HG0425010	0.654747	0.00804849	0.515498	0.056477	-0.0315637	0.95908	0.323332	0.386498	0.308882	0.827306	0.0367344	0.990075	0.173674	0.887903	-0.127174	0.767597	5-methyltetrahydropteroyltriglutamate--homocysteine methyltransferase
HORVU.MOREX.r3.5HG0427240	-6.04435	2.32e-05	7.66266	2.69e-08	1.20345	0.32267	0.429361	0.832926	0.303283	1	0.534839	0.872589	0.239638	0.987884	1.42765	0.316163	Cold-regulated protein
HORVU.MOREX.r3.5HG0428510	2.86395	0.000201948	2.7561	0.000158977	2.50554	0.00110457	2.51034	0.000905109	1.85634	0.0216455	2.62574	5.82e-05	1.56596	0.0683974	2.33758	0.00045442	Retrotransposon protein putative
HORVU.MOREX.r3.5HG0428650	2.23836	3.54e-07	2.57405	1.7e-09	2.01663	3.93e-06	3.01868	3.27e-12	2.02848	7.9e-06	2.06933	1.78e-06	0.94333	0.138434	1.82203	2.02e-05	Retrotransposon protein putative
HORVU.MOREX.r3.5HG0428660	2.00554	0.002036	2.59609	1.51e-05	2.27498	0.000214437	2.95136	7.39e-07	2.16234	0.00106368	1.60139	0.0210239	0.674816	0.702893	1.8295	0.00302837	WIR1a
HORVU.MOREX.r3.5HG0431510	-5.71884	0.0464528	0.8088	0.843483	-0.754471	0.858269	-4.02564	0.250572	-0.363395	1	0.00742428	1	-3.27033	0.479104	1.73215	0.61088	Kinase family protein
HORVU.MOREX.r3.5HG0433130	4.05399	1.1e-09	4.64054	1.04e-11	4.42163	2.17e-11	2.14562	0.00258985	2.14162	0.0053654	4.7442	1.42e-11	3.48335	1.49e-07	4.80822	8.25e-13	Calmodulin
HORVU.MOREX.r3.5HG0436680	0.804878	0.00882063	0.712692	0.0246096	0.294084	0.517228	0.311732	0.543433	0.568066	0.317824	0.896265	0.00322173	0.509962	0.279386	0.845992	0.00330677	Peroxisomal membrane protein PMP22
HORVU.MOREX.r3.5HG0437110	-0.782291	0.0167695	0.242016	0.633842	-0.419111	0.313811	0.0931748	0.909626	-0.223467	1	-0.0985558	0.956001	-0.0609339	0.988843	-0.307161	0.534124	Kinase family protein
HORVU.MOREX.r3.5HG0437580	1.46479	0.01339	1.01618	0.141455	1.71525	0.00148843	0.434777	0.694074	-0.622351	0.972989	1.05352	0.251634	0.541462	0.77215	1.35305	0.0173846	SIT4 phosphatase-associated family protein
HORVU.MOREX.r3.5HG0437900	-7.02807	0.0472876	1.77709	0.671146	0.837699	0.872995	-0.476494	0.95158	-0.964599	1	0.901206	0.939672	-0.0622925	1	0.523945	0.929499	Glutathione-regulated potassium-efflux system protein KefC
HORVU.MOREX.r3.5HG0438880	2.15285	0.0262163	3.78073	7.87e-06	4.49405	1.09e-07	1.89957	0.0719298	1.37947	0.611422	2.69035	0.00239279	3.04902	0.000606081	3.84186	4.34e-06	Zinc finger protein putative
HORVU.MOREX.r3.5HG0440530	-0.623688	0.0465161	-0.126547	0.799081	-0.199118	0.670724	0.0636392	0.936449	0.0905228	1	-0.23761	0.769876	0.0831276	0.980998	-0.366026	0.321872	F-box protein-like
HORVU.MOREX.r3.5HG0441360	1.24982	1.99e-06	1.75025	1.7e-11	1.40917	2.88e-08	0.869238	0.00427227	0.466253	0.619798	1.20945	5.61e-06	1.16192	1.84e-05	1.34031	2.59e-07	Scarecrow transcription factor family protein
HORVU.MOREX.r3.5HG0441420	1.02642	0.0384446	0.811116	0.148115	0.986955	0.0468128	0.164634	0.880964	0.132301	1	0.157348	0.953851	0.935937	0.142581	0.580932	0.380136	Ankyrin repeat-containing protein putative
HORVU.MOREX.r3.5HG0444080	4.38472	8.07e-10	2.89813	3.12e-05	3.95093	1.48e-08	3.21171	8.09e-06	2.92867	4.76e-05	3.16409	5.86e-06	3.92823	9.53e-09	3.96604	7.24e-09	Pathogenesis-related protein 1
HORVU.MOREX.r3.5HG0444110	3.36542	9.97e-08	2.56922	4.55e-05	3.39136	3.87e-08	3.04438	1.84e-06	2.99172	2.91e-05	2.64786	0.000240956	2.62471	0.000121878	3.03325	1.7e-05	Pathogenesis-related protein 1
HORVU.MOREX.r3.5HG0444150	3.34191	2.05e-09	3.02389	3.17e-08	3.70484	1.99e-11	3.60521	1.62e-10	3.57015	1.57e-09	2.94977	2.89e-07	3.81903	2.03e-11	3.52872	3.43e-10	Pathogenesis-related protein 1
HORVU.MOREX.r3.5HG0444170	4.19226	1.92e-07	3.08839	0.000102757	4.04343	2.78e-07	4.69317	1.55e-08	1.17115	1	0	1	4.8411	4.35e-09	4.0185	3.15e-07	Pathogenesis-related protein 1
HORVU.MOREX.r3.5HG0444200	3.77317	2.84e-07	2.37795	0.00133955	3.17223	1.18e-05	2.96763	6.29e-05	3.08721	0.112205	1.09169	0.724872	4.18898	3.76e-08	4.09839	4.75e-08	Pathogenesis-related protein 1
HORVU.MOREX.r3.5HG0444490	0.715983	0.0374852	-0.106061	0.867089	0.154888	0.772589	0.479522	0.346617	0.116664	1	0.625984	0.117708	0.613427	0.124639	0.317177	0.459805	Secretory carrier membrane protein (SCAMP) family protein
HORVU.MOREX.r3.5HG0452010	-0.650889	0.0386872	-0.115812	0.835503	-0.263419	0.549173	-0.24931	0.63308	-0.106776	1	-0.0659759	0.973175	-0.146599	0.936939	-0.192049	0.706984	Methyltransferase
HORVU.MOREX.r3.5HG0454230	-0.792897	0.041366	-0.273363	0.627946	0.208391	0.733384	-0.222182	0.768195	0.0607392	1	-0.022698	0.999645	0.182048	0.941317	-0.10562	0.887336	Aminopeptidase
HORVU.MOREX.r3.5HG0454270	3.60878	0.0466503	-1.62646	0.545167	-2.18801	0.3626	2.857	0.294583	-0.218956	1	0.192582	0.872589	0.257099	0.843221	-0.162519	0.779928	chromatin remodeling 5
HORVU.MOREX.r3.5HG0454390	-0.535054	0.0456367	0.0430513	0.93881	-0.436384	0.11939	-0.196861	0.658796	-0.0158322	1	-0.0157611	1	0.0333965	0.995687	0.226806	0.530735	Transcription elongation factor putative
HORVU.MOREX.r3.5HG0455760	0.607679	0.0460095	0.670764	0.0169679	0.311811	0.390885	0.697156	0.015917	0.0893675	1	0.497049	0.200516	0.352475	0.567451	0.730014	0.00640358	RNA helicase
HORVU.MOREX.r3.5HG0463010	1.23057	0.0327236	1.06016	0.0827653	0.776547	0.241168	0.227831	0.852777	-0.221045	1	0.645242	0.552635	1.37903	0.0204119	1.52154	0.00360123	Late embryogenesis abundant (LEA) hydroxyproline-rich glycoprotein family
HORVU.MOREX.r3.5HG0464050	-0.760349	0.0336119	-0.440023	0.360247	-0.545093	0.126566	-0.508165	0.263868	-0.0275239	1	-0.238588	0.767412	-0.111857	0.963459	-0.155168	0.751832	Alpha/beta-Hydrolases superfamily protein
HORVU.MOREX.r3.5HG0464590	1.95242	2.29e-07	1.3016	0.00140907	1.97109	1.13e-07	1.23582	0.00486031	0.282719	1	0.991089	0.0377678	1.03068	0.0330849	2.26025	9.84e-10	Methyltransferase-related protein
HORVU.MOREX.r3.5HG0464880	5.42196	5.51e-12	6.50298	1.93e-15	7.74702	5.31e-19	5.31752	2.15e-11	3.84393	1.46e-06	5.94982	7.56e-14	7.08114	1.72e-16	7.12221	1.09e-17	Glycosyltransferase
HORVU.MOREX.r3.5HG0465190	0.904524	0.00491678	0.247715	0.635825	0.321583	0.517595	-0.103096	0.903552	-0.279471	1	-0.165983	0.891127	0.107316	0.97719	-0.0576012	0.944894	F-box/LRR-repeat protein
HORVU.MOREX.r3.5HG0465810	7.10292	2.36e-19	6.56132	3.74e-19	7.67882	2.88e-24	5.61672	2.84e-15	6.68544	6.73e-14	7.22095	2.83e-19	5.66456	1.97e-13	5.97262	1.82e-18	Calcium-binding protein
HORVU.MOREX.r3.5HG0466240	2.50296	0.000120784	-0.0157584	0.998812	0.728185	0.471288	-0.289576	0.857057	0.0272636	1	-0.0391843	1	0.489412	0.89784	-0.469703	0.685208	CTC-interacting domain 10
HORVU.MOREX.r3.5HG0468580	1.12042	0.0161903	2.05179	2.33e-07	2.93388	9.44e-13	0.71397	0.275008	0.744329	0.520357	1.52077	0.000349336	1.37059	0.00180551	1.47595	0.000489335	Cinnamoyl-CoA reductase
HORVU.MOREX.r3.5HG0470090	7.4548	2.88e-17	7.76336	9.97e-18	10.9433	5.87e-23	10.1344	2.81e-18	7.65258	4.73e-14	7.47144	1.16e-17	7.02835	1.12e-16	7.65835	2.55e-19	Indole-3-glycerol phosphate synthase
HORVU.MOREX.r3.5HG0472770	1.16244	5e-06	1.24554	7.06e-07	0.960351	0.000208925	0.941945	0.000651545	0.211549	1	1.02149	9.73e-05	0.220236	0.866847	0.884891	0.000995514	SIN3-like 2
HORVU.MOREX.r3.5HG0473460	0.892527	0.0181756	0.0723984	0.926966	0.00421839	1	-0.0521211	0.964465	-0.188446	1	-0.000330791	1	0.0698033	0.988901	-0.144956	0.830565	Sugar transporter putative
HORVU.MOREX.r3.5HG0473560	2.62518	1.09e-06	3.64053	1.33e-11	3.69145	5.27e-12	3.01929	2.22e-08	2.31542	5.04e-05	3.47202	1.04e-10	1.87052	0.00113902	2.36907	7.5e-06	Pathogenesis-related protein 1-1
HORVU.MOREX.r3.5HG0473580	3.0449	4.01e-08	4.32455	2.15e-14	3.98861	6.76e-13	3.1066	2.24e-08	2.37565	5.15e-05	3.69288	2.78e-11	2.35966	2.42e-05	2.71357	4.42e-07	Pathogenesis-related protein 1-1
HORVU.MOREX.r3.5HG0473630	4.00808	3.53e-05	6.26973	5.58e-09	5.45087	2.19e-08	5.72753	2.3e-06	4.74507	0.000343969	5.33287	1.6e-07	4.89872	3.94e-06	7.16242	2.74e-10	F-box family protein
HORVU.MOREX.r3.5HG0473650	4.15194	0.0003967	4.53825	5e-05	7.42963	7.11e-09	5.62249	1.04e-05	4.3028	0.00257947	4.79223	4.21e-05	6.57613	4.62e-08	6.86631	4.11e-09	F-box family protein
HORVU.MOREX.r3.5HG0474060	1.80061	0.0192444	1.68946	0.0278802	3.93914	2.44e-09	2.14819	0.00302634	0.490417	1	1.51015	0.0837223	2.42081	0.000445381	4.28526	5.09e-11	Pleiotropic drug resistance ABC transporter
HORVU.MOREX.r3.5HG0474720	1.55821	0.00491678	-0.00144645	1	-0.101849	0.941424	-0.352714	0.764314	0.0243449	1	0.326334	0.877693	0.170587	0.980122	-0.0485123	0.97779	Short-chain dehydrogenase/reductase family protein
HORVU.MOREX.r3.5HG0475430	-0.69038	0.00628025	0.056078	0.918102	-0.0532267	0.926951	0.135843	0.811123	0.0573771	1	0.102814	0.927482	-0.0930089	0.971976	-0.287243	0.438174	transmembrane protein putative (DUF1216)
HORVU.MOREX.r3.5HG0475950	2.57833	1.15e-08	3.28689	2.65e-13	3.21928	5.9e-13	2.73037	2.1e-09	1.26367	0.0424986	2.7459	9e-10	2.56256	1.77e-08	3.54199	3.77e-15	cotton fiber-like protein (DUF761)
HORVU.MOREX.r3.5HG0477420	0.748403	0.0280718	-0.0680589	0.918114	-0.113592	0.856547	0.0923064	0.90543	0.0496326	1	-0.366095	0.661677	-0.213165	0.912348	0.146421	0.816189	Lipoyl synthase mitochondrial
HORVU.MOREX.r3.5HG0478330	2.10035	0.00192601	1.72379	0.0129362	2.77935	7.2e-06	0.949792	0.340322	0.785538	0.888634	2.51622	6.98e-05	2.83387	1.44e-05	4.96472	1.33e-14	Zinc finger AN1 domain stress-associated protein
HORVU.MOREX.r3.5HG0478950	1.31346	0.000791377	1.76745	1.52e-06	1.64712	5.28e-06	1.73029	5.1e-06	0.595167	0.721314	1.18929	0.00491267	1.33286	0.000845703	2.38055	5.05e-11	Centromere protein V
HORVU.MOREX.r3.5HG0479000	2.61791	1.86e-08	2.75791	3.13e-09	2.74918	1.92e-09	2.3368	1.12e-06	0.741994	0.720638	2.32397	6.66e-07	2.37057	6.08e-07	4.19689	1.82e-18	Alcohol dehydrogenase putative
HORVU.MOREX.r3.5HG0479660	1.95935	4.72e-05	1.99188	0.000115709	1.89011	8.57e-05	1.01485	0.139003	0.866504	0.623027	1.37214	0.017067	1.81376	0.000638014	2.2304	3.58e-06	Receptor-like kinase
HORVU.MOREX.r3.5HG0480050	1.07987	0.0160479	1.63412	3.28e-05	1.86128	7.06e-07	0.423525	0.576985	0.511245	0.872863	1.46114	0.000228603	1.53243	0.000167378	1.98393	1.71e-07	Rela/spot homolog 3 family protein
HORVU.MOREX.r3.5HG0480600	2.00923	0.000116243	2.07597	4.86e-05	3.22097	1.15e-10	1.89398	0.000484949	0.910473	0.539502	1.65413	0.00259136	2.32578	5.89e-06	3.11182	3.34e-10	Jasmonate zim-domain protein
HORVU.MOREX.r3.5HG0484180	0.836457	0.0304169	0.241636	0.676934	0.377107	0.459456	0.799604	0.0600517	-0.0359678	1	0.473578	0.543042	0.324088	0.792288	0.58826	0.159131	DUF868 family protein
HORVU.MOREX.r3.5HG0484220	2.08066	1.9e-05	1.96723	5.06e-05	1.65084	0.000974565	1.7947	0.000420415	1.00275	0.367882	1.79642	0.000680194	2.63325	1.23e-07	2.23607	3.78e-06	2-oxoglutarate (2OG) and Fe(II)-dependent oxygenase superfamily protein
HORVU.MOREX.r3.5HG0484690	4.5664	8.95e-19	4.45067	4.43e-19	4.62683	1.92e-20	3.0105	5.09e-10	2.46214	1.36e-06	3.27483	6.44e-12	2.24799	2.84e-06	3.18826	8.94e-12	Calcium-binding family protein
HORVU.MOREX.r3.5HG0485130	3.84422	0.000413527	4.86532	6.64e-06	7.49266	1.47e-10	6.41319	4.15e-08	5.44098	3.28e-06	5.57426	4.2e-07	6.47772	2.06e-08	6.92243	1.1e-09	Transmembrane protein 45B
HORVU.MOREX.r3.5HG0485270	7.04716	4.93e-08	7.72459	2.36e-09	5.66065	2.71e-08	6.54031	4.89e-06	3.4199	0.0141429	5.93815	1.2e-08	7.22064	1.83e-08	8.35505	3.5e-11	Ribose-5-phosphate isomerase A
HORVU.MOREX.r3.5HG0485290	8.25172	1.44e-08	9.13936	6.04e-10	6.58087	2.88e-08	6.63724	7.53e-07	3.52327	0.00927954	6.07753	2.65e-07	5.84858	1.27e-06	9.80712	2.19e-11	Ribose-5-phosphate isomerase A
HORVU.MOREX.r3.5HG0485510	1.92835	0.000883306	0.372085	0.705724	0.320884	0.767321	0.3436	0.794485	0.342475	1	0.358294	0.875173	0.452208	0.886306	0.148849	0.912382	Ribonuclease H
HORVU.MOREX.r3.5HG0485920	1.17728	0.00210927	1.04927	0.00777674	1.69624	9.64e-07	1.07092	0.00863486	0.400277	0.950666	1.48133	3.5e-05	1.26547	0.000817233	1.92863	1.42e-08	Ripening-related protein
HORVU.MOREX.r3.5HG0485980	0.893542	0.0192319	1.26481	0.000113826	1.26641	9.43e-05	1.09258	0.0029956	0.235344	1	0.758344	0.0758694	1.37983	3.08e-05	1.61841	2.2e-07	Processing peptidase
HORVU.MOREX.r3.5HG0486090	1.57742	0.00385524	1.54563	0.00430788	1.33002	0.0127843	0.601318	0.495296	0.323532	1	0.848989	0.315103	1.32688	0.0224261	1.09522	0.0596826	Phosphatidylinositol-4-phosphate 5-kinase family protein
HORVU.MOREX.r3.5HG0486200	3.56098	7.57e-11	5.31807	4.43e-19	5.83951	3.88e-22	4.29014	3e-13	2.87288	7.39e-07	3.98184	4.8e-13	3.67988	2.63e-11	4.91558	4.27e-18	Mitochondrial carrier family
HORVU.MOREX.r3.5HG0486430	1.3773	0.00804849	0.870953	0.15806	1.12346	0.0402193	-0.187398	0.876716	-0.264286	1	0.730537	0.38094	0.0643397	0.998505	0.694093	0.300818	5-3 exonuclease family protein
HORVU.MOREX.r3.5HG0486440	1.13091	0.000983756	1.08603	0.00173425	1.36266	2.77e-05	0.468614	0.40793	0.294325	1	1.0676	0.00203512	0.456369	0.601957	1.47402	8.26e-06	Heat shock transcription factor
HORVU.MOREX.r3.5HG0487040	1.45977	0.0186437	1.26994	0.0577601	1.3908	0.0194375	0.0803351	0.9683	0.370076	1	1.28047	0.063171	-0.0742542	0.996664	0.684585	0.354048	Alpha/beta-Hydrolases superfamily protein putative
HORVU.MOREX.r3.5HG0487070	0.508391	0.0327236	0.0909612	0.818251	-0.0885688	0.829095	-0.0556011	0.924472	0.0433191	1	0.159767	0.833127	-0.105784	0.946263	0.134487	0.727648	Alpha/beta-Hydrolases superfamily protein putative
HORVU.MOREX.r3.5HG0487680	0.985494	0.0239281	-0.00893086	0.99898	0.935709	0.026298	1.30909	0.0020929	0.0635699	1	0.489441	0.591957	0.69757	0.389399	-0.001348	1	Mitochondrial carrier protein
HORVU.MOREX.r3.5HG0487850	1.0449	0.0166098	1.01065	0.0170657	1.25368	0.00111947	0.488252	0.483799	0.329656	1	0.770131	0.193936	-0.229308	0.929686	0.0791443	0.9404	Phosphoribosylaminoimidazole-succinocarboxamide synthase
HORVU.MOREX.r3.5HG0487980	4.85717	5.48e-06	8.98698	1.31e-10	4.0875	4.43e-05	4.3102	0.000213966	3.05374	0.0186591	6.07135	8.22e-08	7.00809	1.3e-08	9.59937	4.25e-12	Ring finger protein putative
HORVU.MOREX.r3.5HG0488970	2.17327	4.28e-05	3.08947	7.19e-09	3.17136	8.14e-10	3.22189	2.64e-08	0.818693	0.713144	2.24801	1.77e-05	2.89986	1.18e-08	4.34794	1.26e-16	Cellulose synthase putative
HORVU.MOREX.r3.5HG0490030	0.505839	0.0280718	0.346078	0.224326	0.104872	0.787586	-0.0695946	0.899938	-0.199848	0.992944	-0.419008	0.195964	0.265465	0.579092	-0.0727834	0.869071	Vacuolar protein sorting-associated protein 52
HORVU.MOREX.r3.5HG0490260	6.29443	3.1e-11	6.76681	1.41e-12	8.90661	1.74e-17	6.66132	7.68e-12	5.1978	4.92e-08	5.54749	1.38e-09	8.08008	1.13e-14	8.14838	9.59e-16	FAD-binding Berberine family protein
HORVU.MOREX.r3.5HG0490470	1.64168	0.012057	1.89413	0.00125949	2.8868	3.32e-07	1.33343	0.0678979	0.424281	1	1.42764	0.0364411	1.24048	0.127871	2.31835	4.63e-05	Pirin-like protein
HORVU.MOREX.r3.5HG0490490	2.75388	3.85e-06	3.07705	6.4e-08	2.30717	4.29e-05	1.97847	0.00248476	0.883193	0.776902	1.53603	0.0252899	1.24277	0.115093	1.74301	0.00300745	PRAS-rich protein
HORVU.MOREX.r3.5HG0490790	1.72669	0.018536	1.94183	0.00500949	4.19187	1.77e-10	1.97519	0.0104457	1.36574	0.346167	2.24748	0.00123305	1.18859	0.271088	2.86465	5.47e-06	Cobyric acid synthase
HORVU.MOREX.r3.5HG0491090	2.76012	0.00128686	5.2357	6.43e-09	2.56726	0.00314596	2.41563	0.0214051	4.47039	4.17e-05	3.4103	6.81e-05	0.182659	0.987884	0.434432	0.759801	DUF538 family protein (Protein of unknown function DUF538)
HORVU.MOREX.r3.5HG0491100	2.05756	0.0235934	4.96301	6.8e-09	2.47346	0.00153586	1.46704	0.139012	1.55561	0.219553	2.72796	0.000204322	-0.455064	0.917933	1.9058	0.0125258	plant/protein (Protein of unknown function DUF538)
HORVU.MOREX.r3.5HG0491470	5.59029	4.09e-08	6.09528	8.47e-09	4.98236	1.92e-08	5.80175	1.98e-08	2.39791	0.0427339	4.58174	2.48e-07	5.73339	7.45e-09	8.89199	2.1e-15	DUF4228 domain protein
HORVU.MOREX.r3.5HG0491480	6.16978	6.12e-11	5.47144	1.82e-10	6.8687	1.5e-12	5.44572	1.91e-08	4.25262	9.58e-06	4.32169	9.26e-08	8.97799	2.71e-14	9.70647	4.45e-16	Homogentisate 1 2-dioxygenase
HORVU.MOREX.r3.5HG0491490	5.8754	1.61e-07	5.23546	6.49e-07	6.48412	2.88e-08	7.42588	8.42e-07	3.92322	0.000933182	5.16893	9.58e-07	5.26727	3.14e-06	7.51938	2e-10	DUF4228 domain protein
HORVU.MOREX.r3.5HG0494010	0.757317	0.000984571	0.0569932	0.914897	0.348606	0.275233	0.0601034	0.930633	0.269446	0.915724	0.130774	0.886145	0.0880328	0.973247	0.122582	0.793055	Ribulose-phosphate 3-epimerase
HORVU.MOREX.r3.5HG0495100	1.13555	0.0110557	0.278318	0.697841	-0.0562108	0.959188	0.123964	0.915141	-0.00789301	1	0.0965026	0.9752	-0.148125	0.974609	-0.0919829	0.928728	ADP-ribosylation factor GTPase-activating protein
HORVU.MOREX.r3.5HG0495130	-1.0267	0.0217009	0.239335	0.742197	-0.0704461	0.943221	-0.158819	0.871562	-0.0608243	1	0.15461	0.932739	0.0768053	0.990075	-0.199902	0.786961	WD40 repeat-like protein
HORVU.MOREX.r3.5HG0495630	0.990016	0.0373921	0.620951	0.267899	0.123843	0.89092	-0.192514	0.845916	-0.0597788	1	0.144811	0.944527	0.0121938	1	-0.0433621	0.970884	Dolichol-phosphate mannosyltransferase subunit 3
HORVU.MOREX.r3.5HG0495910	3.05731	0.0029384	3.27832	0.00117492	3.8758	4.97e-05	3.36778	0.00184864	0.692304	1	2.47087	0.0176669	1.25292	0.537076	5.02635	4.88e-07	Respiratory burst oxidase homolog
HORVU.MOREX.r3.5HG0496020	1.50305	0.0297576	0.615977	0.535368	-0.530955	0.595071	-0.316117	0.818033	0.915903	0.633367	0.754955	0.533056	0.0159472	1	1.82591	0.000695438	UDP-D-glucose/UDP-D-galactose 4-epimerase 2
HORVU.MOREX.r3.5HG0496150	3.99953	0.000537714	2.70692	0.0150126	6.54885	4.2e-08	0.908996	0.626012	1.29121	0.843978	0.829771	0.770668	1.35705	0.586783	4.04533	0.000111863	Ral GTPase-activating protein subunit beta
HORVU.MOREX.r3.5HG0496870	1.50316	0.00205156	0.613008	0.361731	1.43246	0.00278457	1.54069	0.00259822	1.09369	0.170514	1.45224	0.00564622	1.55268	0.00156182	2.48786	1.25e-08	Glycosyltransferase
HORVU.MOREX.r3.5HG0497170	1.59514	0.00010721	2.12857	4.85e-08	2.01414	1.65e-07	0.8317	0.145553	0.566986	0.822401	1.2623	0.00465906	1.74321	1.69e-05	2.5809	1.16e-11	Pimeloyl-[acyl-carrier protein] methyl ester esterase
HORVU.MOREX.r3.5HG0497680	1.84024	0.00255528	0.568172	0.51113	0.794078	0.303854	-0.607769	0.54959	0.236721	1	0.783628	0.403541	0.350632	0.917933	1.67948	0.00221674	CRT-binding factor
HORVU.MOREX.r3.5HG0497940	-1.0329	0.00125521	0.120512	0.858699	-0.42451	0.351962	-0.16641	0.829572	-0.0259846	1	-0.292984	0.779974	-0.163307	0.946263	-0.21048	0.733617	Homeobox leucine zipper protein
HORVU.MOREX.r3.5HG0498980	10.415	3.31e-11	11.6104	5.45e-13	11.2914	5.9e-13	7.39749	3.34e-08	4.74398	0.000299744	6.62127	9.71e-08	10.8151	6.96e-12	7.90494	4.83e-10	hAT transposon superfamily protein
HORVU.MOREX.r3.5HG0499340	1.34657	1.49e-05	0.784561	0.0471617	0.605513	0.115059	0.392816	0.480078	0.149721	1	0.347061	0.677316	0.517321	0.439331	0.971364	0.00414297	Kinase family protein
HORVU.MOREX.r3.5HG0499580	0.718956	6.73e-05	0.319336	0.204271	-0.178222	0.562527	0.0491118	0.928373	0.0255589	1	-0.153598	0.799696	-0.0617694	0.978933	-0.0259709	0.959742	Triosephosphate isomerase
HORVU.MOREX.r3.5HG0499780	0.745759	0.027742	1.09892	0.000205997	0.720748	0.0293732	0.834636	0.015435	0.417039	0.792592	0.63812	0.0991119	0.712539	0.0525805	1.18479	1.97e-05	Protein DETOXIFICATION
HORVU.MOREX.r3.5HG0499990	5.14829	3.17e-06	4.23714	3.55e-05	8.1583	2.84e-12	6.86486	4.95e-08	4.51581	0.000550531	6.22827	1.85e-08	7.28201	1.68e-10	9.54427	2.04e-14	Aspartate--tRNA ligase
HORVU.MOREX.r3.5HG0500590	1.55929	0.00039423	1.77197	6.55e-05	1.53194	0.000530361	1.265	0.01183	0.7761	0.496782	1.08449	0.0396754	1.32875	0.00414861	0.85365	0.127016	Receptor-like kinase
HORVU.MOREX.r3.5HG0501200	-0.643615	0.0422994	-0.376998	0.301194	-0.353255	0.362128	-0.156886	0.787656	0.00377199	1	-0.440486	0.511065	0.184995	0.922604	-0.19197	0.742618	Thioredoxin superfamily protein
HORVU.MOREX.r3.5HG0501340	3.31798	1.28e-07	3.54435	6.83e-09	3.82759	7.66e-10	1.80505	0.0110541	1.68863	0.092024	2.60734	1.2e-05	1.82165	0.0104728	3.37562	1.47e-08	TATA-box-binding protein 2
HORVU.MOREX.r3.5HG0501420	4.41808	0.00016816	5.74295	1.18e-06	8.33091	8.18e-09	7.16811	6.61e-06	6.08098	0.000229001	5.7776	5.74e-06	7.33308	9.53e-07	8.24325	3.26e-08	Ornithine decarboxylase
HORVU.MOREX.r3.5HG0501670	5.61627	2.52e-05	5.80211	1.34e-05	4.10502	0.000586691	5.91794	0.000570797	3.57702	0.0166921	5.12266	2.53e-05	4.56196	0.00014395	4.94967	1.87e-05	Ankyrin repeat family protein putative
HORVU.MOREX.r3.5HG0501720	-0.787952	0.0385398	-0.291931	0.566226	-0.125772	0.843981	-0.0804637	0.931865	0.336676	0.993778	0.0110752	1	-0.174724	0.936028	0.179092	0.766581	F-box family protein
HORVU.MOREX.r3.5HG0501870	0.904189	0.00236903	1.18969	1.56e-05	0.434948	0.273412	0.785492	0.0162661	0.229962	1	0.636681	0.0967835	0.572038	0.174404	0.815303	0.0065093	Glycosyltransferase
HORVU.MOREX.r3.5HG0502000	0.689733	0.00125775	0.356541	0.210952	0.2618	0.397137	0.0215616	0.981271	-0.00696072	1	0.372077	0.289644	0.586926	0.0183614	0.742068	0.000611859	Enoyl-CoA hydratase 2 peroxisomal
HORVU.MOREX.r3.5HG0504090	-1.53535	0.0012109	-0.0245856	0.990193	-0.462493	0.536896	0.764112	0.283556	0.0339802	1	-0.102845	0.977608	-0.160954	0.974578	-0.742797	0.221961	Glutamyl-tRNA (Gln) amidotransferase subunit A
HORVU.MOREX.r3.5HG0505320	1.02822	5.84e-06	1.30689	3.51e-09	1.28467	3.2e-09	0.711135	0.00844264	0.42433	0.516124	1.14642	2.88e-07	0.811734	0.000914504	1.38766	1.29e-10	NADPH--cytochrome P450 reductase
HORVU.MOREX.r3.5HG0507470	0.975726	0.0389508	0.635708	0.245932	1.00482	0.0281365	0.639369	0.336971	-0.00894269	1	0.217884	0.891127	0.755538	0.284314	0.762455	0.155985	Arogenate dehydratase
HORVU.MOREX.r3.5HG0507500	-0.736867	0.0210349	0.473265	0.214124	0.00455424	1	-0.289526	0.591712	-0.321436	0.938169	0.100221	0.948559	-0.142039	0.946263	0.260646	0.581211	Plasma-membrane choline transporter family protein
HORVU.MOREX.r3.5HG0509280	1.92388	0.000367089	1.93055	0.00019909	1.95164	0.000178399	0.639405	0.483799	0.422822	1	0.644958	0.570432	1.21387	0.0836286	2.02399	7.21e-05	Structural constituent of ribosome protein
HORVU.MOREX.r3.5HG0510060	0.998384	0.049933	-0.104052	0.913631	-0.294915	0.700191	0.13019	0.907633	-0.360833	1	-0.0986313	0.974695	-0.0876643	0.989048	-0.390774	0.55953	Histone H2B
HORVU.MOREX.r3.5HG0510080	1.14924	0.0336241	0.123353	0.90702	0.312434	0.71264	-0.141628	0.911865	-0.409871	1	0.475633	0.716335	0.524116	0.748293	0.348994	0.676209	Pentatricopeptide repeat-containing protein putative
HORVU.MOREX.r3.5HG0510240	3.56953	6.45e-07	3.64529	3.28e-07	3.51981	3.49e-07	3.41307	1.86e-06	1.64262	0.204719	2.59245	0.000804149	2.20476	0.00389877	2.54202	0.00020816	Dirigent protein
HORVU.MOREX.r3.5HG0511490	1.50841	0.00640311	-0.0191099	0.994437	0.605867	0.436083	-0.341527	0.762514	-0.361332	1	-0.168805	0.955447	-0.0928764	0.992733	-0.124185	0.92206	Receptor-like kinase
HORVU.MOREX.r3.5HG0512310	3.40966	8.69e-09	4.29455	1.25e-12	3.40578	2.47e-09	3.38555	2.51e-08	1.02132	0.519158	2.44902	1.5e-05	3.83024	5.63e-11	5.33071	1.82e-18	Cytochrome P450
HORVU.MOREX.r3.5HG0512320	2.12322	1.99e-06	3.50858	5.1e-15	3.02529	4.65e-12	2.90153	1.18e-10	0.979654	0.235983	2.59591	3.42e-09	2.17663	1.09e-06	3.32609	2.92e-14	Cytochrome P450
HORVU.MOREX.r3.5HG0512350	1.36254	0.00978193	0.538615	0.433401	0.920679	0.102268	0.433376	0.614498	0.137886	1	0.536517	0.628536	0.430106	0.816144	1.84843	4.55e-05	Cytochrome P450
HORVU.MOREX.r3.5HG0512630	1.46824	0.0463471	0.975016	0.213586	1.23036	0.122039	-1.04799	0.273967	-0.297839	1	0.619045	0.67646	0.881876	0.517093	2.38113	4.08e-05	Ribosomal RNA adenine dimethylase family protein
HORVU.MOREX.r3.5HG0512730	1.71052	1.16e-05	2.21456	3.51e-09	2.53049	1.03e-11	1.22546	0.00516369	0.467085	0.92614	1.35944	0.000854918	1.51983	0.000153889	3.06137	4.53e-16	Zinc-finger protein
HORVU.MOREX.r3.5HG0513120	1.04368	0.0127708	1.14825	0.00685589	0.35823	0.574831	0.0156487	0.997276	0.0856987	1	0.731449	0.241331	0.433113	0.722826	0.931241	0.0358357	Cytochrome P450 allene oxide synthase
HORVU.MOREX.r3.5HG0513340	1.34478	0.0241147	1.6273	0.00373269	0.874979	0.189733	1.06875	0.123974	0.183458	1	1.62908	0.00456918	0.425753	0.850769	1.60633	0.00211042	Basic-leucine zipper (bZIP) transcription factor family protein
HORVU.MOREX.r3.5HG0513440	0.788007	0.0406224	0.170306	0.791496	0.157853	0.810698	0.0700273	0.951133	0.123949	1	0.0147496	1	0.0680614	0.989048	0.222779	0.716751	Cellulose synthase-like protein
HORVU.MOREX.r3.5HG0513630	1.51526	0.0159044	0.723989	0.396724	1.05709	0.13211	-0.0530561	0.982762	0.722309	0.829568	0.287905	0.891127	0.754325	0.603576	0.683652	0.477426	Lectin receptor kinase
HORVU.MOREX.r3.5HG0513960	0.57481	0.0405952	0.402046	0.206358	0.207995	0.609807	0.122153	0.830986	-0.447937	0.437155	0.378751	0.389847	0.359146	0.484162	0.391619	0.207781	Erythronate-4-phosphate dehydrogenase family protein
HORVU.MOREX.r3.5HG0514130	-0.60318	0.0101527	0.0703294	0.878702	0.0338058	0.951018	0.171856	0.695956	0.15449	1	0.224325	0.700888	-0.0653627	0.98111	0.0163922	0.98224	Succinate dehydrogenase [ubiquinone] flavoprotein subunit mitochondrial
HORVU.MOREX.r3.5HG0514290	1.82407	0.000115323	1.46097	0.00268673	2.46029	2.16e-08	0.790745	0.268617	0.335861	1	1.1388	0.0676135	1.90181	0.000189085	2.99356	7.37e-11	Chaperone protein dnaJ putative
HORVU.MOREX.r3.5HG0514310	4.96909	6.65e-07	7.92891	7.93e-11	7.63015	1.02e-10	7.39718	8.26e-09	3.27583	0.00653397	3.29725	0.000153191	3.60257	8.09e-06	5.82182	1.47e-11	NAC domain-containing protein putative
HORVU.MOREX.r3.5HG0514340	7.52489	2.2e-09	7.88288	7.36e-10	8.26735	9.32e-12	4.75691	0.000148733	4.61354	0.000335736	5.15732	8.87e-08	8.81086	4.31e-13	9.60392	5.2e-15	NAC domain-containing protein putative
HORVU.MOREX.r3.5HG0514350	8.87095	8.14e-14	8.93311	1.54e-13	9.43628	5.47e-16	8.19606	9.06e-11	6.59723	7.39e-07	6.61823	8.54e-10	9.04921	1.75e-14	9.84646	1.67e-16	NAC domain-containing protein putative
HORVU.MOREX.r3.5HG0516270	1.73554	0.00471372	2.99806	1.96e-07	1.21626	0.0652842	1.51015	0.022679	2.1758	0.00158782	2.16613	0.000392557	2.38827	0.000140642	2.64324	1.69e-05	Cysteine-rich receptor-kinase-like protein
HORVU.MOREX.r3.5HG0516710	5.04682	3.07e-08	5.87909	3.61e-10	6.40011	1.45e-11	6.74638	2.1e-11	1.85441	0.224384	4.21081	2e-06	6.04099	2.45e-10	7.10973	9.97e-14	Glutathione-S-transferase
HORVU.MOREX.r3.5HG0517040	1.13597	0.0134312	1.12326	0.0121963	1.30402	0.00183273	0.400131	0.604285	0.490572	0.918898	1.03192	0.0329319	0.726088	0.333764	1.92666	1.01e-06	Syntaxin putative
HORVU.MOREX.r3.5HG0517050	0.731281	0.000669298	0.480234	0.0642692	-0.0318618	0.956719	-0.0414473	0.953985	-0.150005	1	-0.254952	0.660202	0.0235185	1	-0.0473661	0.936028	Expp1 protein
HORVU.MOREX.r3.5HG0517140	1.10143	0.00137489	0.743419	0.0717253	1.0059	0.00388334	0.417925	0.499725	-0.1627	1	0.968287	0.00978307	0.493048	0.486964	0.577118	0.166456	Calcium-dependent protein kinase
HORVU.MOREX.r3.5HG0517250	6.59932	4.85e-16	6.85844	2.8e-17	9.26586	7.84e-23	10.4943	6.66e-20	3.70012	1.18e-06	6.24175	1.08e-15	6.99545	1.44e-17	7.31595	1.84e-19	Alpha/beta-Hydrolases superfamily protein
HORVU.MOREX.r3.5HG0517330	1.05648	0.0337418	1.43267	0.00121653	1.64893	9.23e-05	1.79159	3.23e-05	0.337742	1	0.904149	0.111071	0.970883	0.0806199	2.12931	6.41e-08	Aldehyde oxidase putative
HORVU.MOREX.r3.5HG0517910	1.90046	0.0111374	0.346709	0.782208	-0.155385	0.924079	-1.51601	0.0883408	0.43098	1	0.586258	0.778784	0.235404	0.975337	0.966387	0.298644	Kinase family protein
HORVU.MOREX.r3.5HG0518060	3.65241	3.52e-11	3.59206	4.61e-11	4.06539	1.78e-13	3.26464	4.19e-09	1.98241	0.00137939	3.22282	3.26e-09	4.1169	2.58e-13	5.05193	1.42e-18	Glycosyltransferase
HORVU.MOREX.r3.5HG0518070	2.30714	0.00719566	4.56081	1.36e-08	2.3569	0.205166	3.82167	0.0941758	3.10092	0.000521883	4.17658	1.22e-07	3.50688	2.14e-05	4.50638	9.74e-09	Glycosyltransferase
HORVU.MOREX.r3.5HG0518130	5.10604	9.08e-10	6.62563	1.79e-14	4.6018	4.83e-10	3.36588	7.37e-06	3.66162	1.77e-06	4.93905	3.98e-11	4.15215	1.35e-08	5.12098	3.51e-12	Acetyltransferase GNAT family protein
HORVU.MOREX.r3.5HG0519270	2.98145	2.71e-09	2.97505	1.99e-09	3.13101	2.76e-10	2.69326	8.22e-08	2.3184	1.24e-05	3.28159	8.75e-11	1.51863	0.00826064	2.20718	9.09e-06	Pathogenesis-related protein 1
HORVU.MOREX.r3.5HG0519300	6.25377	0.000420885	7.00944	6.58e-06	7.01478	3.37e-05	8.72105	7.66e-07	3.80422	0.219553	7.11419	8.02e-05	5.61095	0.000213158	9.82697	1.01e-08	Zinc finger MYM-type protein 1
HORVU.MOREX.r3.5HG0520190	5.31417	9.51e-13	6.27639	1.4e-15	6.82174	1.1e-17	6.03275	5.64e-14	4.75134	8.41e-10	6.70304	8.71e-17	6.4802	2.24e-15	7.91115	4.51e-19	Pleiotropic drug resistance ABC transporter
HORVU.MOREX.r3.5HG0520830	0.719759	4.86e-05	0.549522	0.00515395	0.73581	1.85e-05	0.286772	0.338539	-0.0111359	1	0.466116	0.0288492	0.146991	0.866533	0.764672	8.6e-06	Actin cross-linking protein putative
HORVU.MOREX.r3.5HG0522100	3.93108	3.02e-11	3.41651	1.59e-09	3.62172	1.47e-10	2.68339	3.28e-06	3.24802	2.39e-07	3.56434	6.98e-10	3.12239	6.17e-08	3.83784	1.62e-11	Germin-like protein
HORVU.MOREX.r3.5HG0522320	1.02229	0.0343187	1.27289	0.00499379	1.40677	0.000845549	1.09747	0.0418526	0.717141	0.600947	1.02313	0.047681	1.00218	0.0600462	1.00887	0.0323561	Sphingosine-1-phosphate phosphatase 1
HORVU.MOREX.r3.5HG0522420	1.86674	0.00016816	0.0711806	0.956818	0.00507858	1	-0.327783	0.763828	-0.502579	0.982082	-0.305581	0.87406	-0.093588	0.992733	-0.091427	0.945784	Transmembrane protein putative
HORVU.MOREX.r3.5HG0524010	3.83246	0.0153469	5.99658	0.000233603	2.75019	0.0466658	5.69937	0.00112213	6.29669	7.46e-05	4.11585	0.00136235	4.7282	3.18e-05	6.37973	1.25e-07	Glycosyltransferase
HORVU.MOREX.r3.5HG0524150	8.9281	8.2e-15	9.83522	2.74e-17	9.78762	4.26e-18	4.70021	1.25e-07	7.21427	6.98e-09	6.85896	8.78e-13	8.70188	4.07e-14	9.93975	7.45e-18	Elongation factor-like GTPase 1
HORVU.MOREX.r3.5HG0524540	1.56533	0.000101319	2.28136	2.29e-09	2.55385	1.1e-11	1.68004	3.44e-05	0.319241	1	2.05101	8.77e-08	1.89987	1.15e-06	3.18771	6.82e-17	NAC domain-containing protein putative
HORVU.MOREX.r3.5HG0525300	1.02685	0.0175659	1.09994	0.00743099	1.05782	0.00998528	0.563977	0.370344	0.239274	1	0.707764	0.220828	1.1389	0.00477716	1.1754	0.00288412	Amino acid transporter putative
HORVU.MOREX.r3.5HG0525980	-0.710816	0.0409853	-0.423506	0.302822	-0.271282	0.579608	0.0346039	0.976015	-0.0412744	1	-0.152896	0.896554	-0.349259	0.673	-0.641916	0.0637558	Dihydrolipoamide acetyltransferase component of pyruvate dehydrogenase complex
HORVU.MOREX.r3.5HG0525990	8.24309	2.06e-11	5.76993	1.05e-09	6.8622	6.51e-12	4.2046	9.02e-06	4.53379	1.76e-05	5.57409	5.24e-09	4.50179	4.21e-06	4.60497	8.56e-08	Zinc finger protein
HORVU.MOREX.r3.5HG0526010	4.7141	6.73e-07	4.28849	3.19e-06	5.51704	5.75e-09	4.62065	2.49e-06	4.37114	8.63e-06	5.65012	1.2e-09	5.88332	1.76e-09	6.78272	1.89e-12	Zinc finger protein
HORVU.MOREX.r3.5HG0526030	2.4912	2.13e-05	3.29172	5.82e-09	3.7633	2.81e-11	2.1862	0.000313982	1.75701	0.0218618	3.36121	4.79e-09	4.12884	2.32e-11	5.26312	7.4e-18	Zinc finger protein
HORVU.MOREX.r3.5HG0526040	3.19554	1.49e-08	2.17657	0.000106962	3.35687	1.12e-09	1.23754	0.106309	1.24366	0.216316	3.07922	3.15e-08	4.28006	4.19e-10	4.3438	3.98e-13	Zinc finger protein
HORVU.MOREX.r3.5HG0526050	1.20608	0.016538	0.761332	0.190985	1.34951	0.00305901	0.367099	0.677362	0.381201	1	1.21927	0.0147772	0.963171	0.115846	2.81995	6.55e-12	Zinc finger protein
HORVU.MOREX.r3.5HG0526060	2.77154	0.0186328	3.06587	0.00938927	3.31754	0.00256788	4.61758	8.31e-05	5.32031	0.000156624	5.33002	2.07e-06	3.97222	0.000326634	5.96326	2.57e-08	Zinc finger protein
HORVU.MOREX.r3.5HG0526080	8.56935	1.16e-10	8.25661	1.67e-09	7.98917	1.57e-09	6.70455	8.34e-06	2.95733	0.0685544	4.9196	9.93e-06	4.85333	0.00471126	6.39371	1.86e-05	Zinc finger protein
HORVU.MOREX.r3.5HG0526090	6.81352	2.71e-09	8.55136	8.8e-11	9.18531	3.79e-13	7.9124	8.18e-09	7.40772	4.97e-08	9.24421	2.93e-12	6.04231	2.86e-05	7.98897	2.05e-09	Zinc finger protein
HORVU.MOREX.r3.5HG0526110	3.59669	3.77e-11	2.12137	7.28e-05	2.85339	5.53e-08	0.540173	0.591712	0.916835	0.614735	1.52655	0.00946263	1.47638	0.0276492	2.93205	3.48e-08	Zinc finger protein
HORVU.MOREX.r3.5HG0528540	2.77396	4.65e-12	2.31455	9.12e-09	2.68299	1.2e-11	1.49531	0.000868486	0.683964	0.671868	2.36663	2.88e-09	1.6989	3.31e-05	2.46028	1.01e-10	Epoxide hydrolase 2
HORVU.MOREX.r3.5HG0528570	7.63185	1.66e-24	5.98409	1.95e-20	5.61006	3.77e-19	4.62428	2.16e-13	5.83196	1.34e-15	6.19361	5.55e-21	5.55784	4.37e-18	8.33399	2.37e-29	Protein PLANT CADMIUM RESISTANCE 2
HORVU.MOREX.r3.5HG0528590	6.06967	4.66e-10	7.67426	3.23e-14	9.0459	6.48e-16	7.09777	8.38e-12	4.20866	1.06e-05	6.59347	3.9e-12	4.83512	5.29e-08	6.95869	9.97e-14	Protein PLANT CADMIUM RESISTANCE 2
HORVU.MOREX.r3.5HG0528610	6.89035	5.86e-09	10.0935	5.28e-14	9.4533	4.36e-13	5.41048	9.59e-07	8.71692	1.7e-10	7.13235	2.73e-11	9.23461	2.8e-12	10.551	3.31e-15	Protein PLANT CADMIUM RESISTANCE 2
HORVU.MOREX.r3.5HG0529660	-0.703735	0.0484197	0.235318	0.630396	-0.057974	0.938364	0.205166	0.749014	-0.167307	1	0.173925	0.881337	0.189569	0.921317	0.149864	0.796428	Squamosa promoter-binding protein putative
HORVU.MOREX.r3.5HG0530440	1.97141	0.0449744	0.407325	0.789633	-1.36814	0.206051	0.0644942	0.987277	-0.478539	1	-0.225708	0.964243	0.00257246	1	0.192036	0.918461	basic helix-loop-helix (bHLH) DNA-binding superfamily protein
HORVU.MOREX.r3.5HG0530740	1.28855	0.000717727	0.985106	0.0404548	1.00115	0.018326	0.916969	0.0839049	0.321308	1	1.02384	0.0180482	0.680368	0.307193	0.587745	0.279365	Serine/threonine-protein kinase
HORVU.MOREX.r3.5HG0533230	1.57681	0.00138866	1.60304	0.000860963	1.80088	7.87e-05	1.74858	0.000478011	1.02963	0.205783	1.77121	0.000192897	1.31866	0.0135515	2.52586	1.02e-08	Pirin-like protein
HORVU.MOREX.r3.5HG0533760	0.813557	0.0217009	1.09585	0.000577828	0.828775	0.014627	0.851517	0.0277403	0.405166	0.853987	0.715202	0.0628248	0.710638	0.0651852	0.819052	0.0159636	Glycosyltransferase
HORVU.MOREX.r3.5HG0535890	-0.798641	0.0386664	-0.0272766	0.979651	0.0533149	0.949373	-0.0277954	0.986027	0.372596	0.935384	0.195155	0.883589	-0.182497	0.936939	0.263804	0.631966	Protein BCCIP homolog
HORVU.MOREX.r3.5HG0536720	-0.845555	0.0232295	-0.497418	0.282859	-0.301151	0.565318	0.245426	0.727675	-0.0822309	1	-0.190861	0.881846	-0.414799	0.608144	-0.0415849	0.963117	carbohydrate esterase putative (DUF303)
HORVU.MOREX.r3.5HG0537620	0.626879	0.0281111	-0.163437	0.712796	-0.147022	0.755662	-0.150151	0.792049	0.109064	1	0.100453	0.929746	0.387249	0.489257	-0.130547	0.816189	Ubiquitin-conjugating enzyme E2
HORVU.MOREX.r3.5HG0537790	-1.12439	0.012253	0.126734	0.887189	-0.307799	0.675544	-0.239372	0.800672	-0.406036	0.980755	0.438583	0.681695	0.0113861	1	0.0456922	0.966529	Transcriptional corepressor LEUNIG
HORVU.MOREX.r3.5HG0538180	5.57019	5.11e-15	5.13449	3.4e-14	5.4777	8.95e-16	4.67614	7.58e-12	4.08358	1.17e-08	4.72423	2.95e-12	6.53603	1.37e-17	5.53322	1.26e-15	Pleiotropic drug resistance ABC transporter
HORVU.MOREX.r3.6HG0538240	-0.841774	0.0134526	-0.342394	0.455115	-0.45052	0.276146	-0.596298	0.15505	-0.222005	1	-0.378718	0.56313	0.0701749	0.987884	-0.146242	0.818322	D-glycerate dehydrogenase/hydroxypyruvate reductase
HORVU.MOREX.r3.6HG0539430	7.74514	2.7e-09	8.0652	1.19e-09	6.33263	2.19e-08	6.93994	1.28e-06	6.30389	1.22e-05	6.82364	3.77e-09	6.86964	3.81e-07	7.02132	4e-07	Protein kinase putative
HORVU.MOREX.r3.6HG0541410	1.70652	0.0378517	1.44854	0.0908955	0.808331	0.558971	1.40525	0.301691	0.743817	0.923168	0.735237	0.684614	0.965154	0.5474	1.4332	0.101381	Nitrate reductase
HORVU.MOREX.r3.6HG0542290	2.24137	9.27e-06	1.92184	0.000443106	1.61459	0.00302975	1.79683	0.00129644	0.903012	0.520357	1.31012	0.0284014	1.71102	0.00249469	1.86163	0.000394638	Kinase family protein
HORVU.MOREX.r3.6HG0542640	1.15567	0.0309873	2.34554	1.35e-07	1.84118	3.53e-05	1.40137	0.00889013	0.455293	0.992944	1.29586	0.00946275	1.56475	0.000948468	1.99288	3.46e-06	Plant/F1M20-13 protein
HORVU.MOREX.r3.6HG0543180	4.47142	0.000350055	6.33924	4.24e-05	5.04906	2.09e-05	3.31215	0.0176069	2.84631	0.0198524	5.02891	1.33e-06	2.19838	0.320775	2.54237	0.072075	Germin-like protein
HORVU.MOREX.r3.6HG0543510	6.33107	2.07e-09	3.89293	2.75e-05	5.68434	1.59e-08	4.64499	1.98e-06	3.33589	0.0251454	6.46297	2.14e-08	6.97363	5.69e-10	7.67331	5.7e-12	High affinity nitrate transporter
HORVU.MOREX.r3.6HG0544310	7.49004	1.09e-06	8.42582	5.1e-08	8.13334	5.45e-08	6.763	5.64e-05	5.41183	0.00306008	6.25768	8.33e-06	8.09094	1.1e-07	7.80481	1.02e-08	Stress response protein nst1
HORVU.MOREX.r3.6HG0547090	0.722777	0.0330001	0.262002	0.580037	0.756913	0.0154293	0.0419319	0.970055	0.25961	1	0.301056	0.702257	-0.113763	0.96852	0.176479	0.727164	Kinase family protein
HORVU.MOREX.r3.6HG0548070	2.23996	1.24e-12	1.96765	6.33e-10	1.59575	5.47e-07	1.41806	2.69e-05	0.682794	0.336714	1.80326	2.02e-08	1.21107	0.000465046	2.04148	5.76e-11	#NAME?
HORVU.MOREX.r3.6HG0548770	6.289	1.71e-11	7.91406	1.48e-15	9.33891	5.12e-18	6.37311	1.58e-11	4.57213	2.39e-07	6.1851	5.49e-13	6.86865	4.07e-14	9.9382	6.1e-22	Coatomer subunit delta
HORVU.MOREX.r3.6HG0548800	5.3502	1.38e-10	6.93682	3.7e-15	7.15962	5.47e-16	5.2316	5.13e-10	4.17184	8.17e-07	5.6799	6.24e-12	7.14372	2.87e-15	7.88964	1.82e-18	transcription factor IIIA
HORVU.MOREX.r3.6HG0550840	2.48739	7.63e-06	3.49771	2.24e-10	3.68911	1.96e-11	3.17911	1.1e-08	2.02593	0.00116883	2.96957	9.97e-08	2.33416	3.25e-05	2.79303	2.78e-07	Plant basic secretory family protein
HORVU.MOREX.r3.6HG0550930	1.14299	0.0310228	0.46617	0.49581	1.26095	0.0106475	1.01863	0.0943944	0.38706	1	0.325827	0.818761	0.683926	0.400719	0.691568	0.208546	Peroxisome biogenesis protein 16
HORVU.MOREX.r3.6HG0551620	0.612074	0.00304674	-0.0723928	0.856695	0.540201	0.010282	0.168548	0.669908	0.175263	1	0.46522	0.0559922	-0.0190193	1	0.534541	0.0104744	BAX inhibitor 1
HORVU.MOREX.r3.6HG0551770	4.42566	3.21e-11	3.25261	2.86e-07	4.80789	1.43e-13	4.43675	1.01e-11	4.15569	5.77e-10	4.60029	5.69e-12	5.46208	2.47e-15	4.57492	1.15e-12	Trypsin inhibitor
HORVU.MOREX.r3.6HG0551960	0.868037	0.0012235	1.08186	3.16e-05	0.678586	0.0159676	0.786703	0.00821887	0.327773	0.885557	0.678052	0.0281417	0.420956	0.428287	0.597176	0.0541622	protein kinase family protein
HORVU.MOREX.r3.6HG0553200	0.781667	0.0373921	-0.00913823	0.998342	-0.454971	0.310306	-0.289942	0.667393	-0.336907	0.956292	0.0715767	0.980605	-0.184321	0.933323	-0.136736	0.829791	Transcription factor
HORVU.MOREX.r3.6HG0553730	-1.05564	0.0437141	-0.272136	0.725661	-0.412053	0.529502	-0.0194786	0.99678	0.0299589	1	0.0981451	0.975874	-0.490307	0.723998	-0.299114	0.696748	LINE-1 reverse transcriptase-like protein
HORVU.MOREX.r3.6HG0554760	7.03674	1.78e-17	8.83273	2.47e-21	8.48252	9.01e-22	6.04247	2.59e-14	5.25838	6.75e-11	4.71903	2.12e-11	6.6452	1.44e-17	7.19325	2.42e-20	Cytochrome P450 family protein expressed
HORVU.MOREX.r3.6HG0555010	2.6474	2.24e-07	2.20362	1.8e-05	3.55907	2.58e-12	1.65268	0.00416427	0.953995	0.489816	2.66695	1.49e-07	2.49767	1.47e-06	4.15345	1.4e-15	RPM1-interacting protein 4 (RIN4) family protein
HORVU.MOREX.r3.6HG0555230	1.37105	0.000412385	1.17862	0.00334177	1.24663	0.00172933	1.09626	0.0130494	0.393324	0.976772	0.963713	0.0352862	1.41199	0.000756055	1.60743	6.83e-05	Zinc transporter putative
HORVU.MOREX.r3.6HG0555740	0.582627	0.00237915	0.438268	0.0500621	0.498037	0.0125404	0.150981	0.699805	0.201908	0.95015	0.191644	0.701189	0.259297	0.557612	0.328248	0.174666	Glycosyltransferase
HORVU.MOREX.r3.6HG0556710	0.837592	0.0195013	0.515498	0.237434	-0.144507	0.818488	-0.0752309	0.940211	0.201295	1	0.563049	0.321741	0.00148218	1	0.0552379	0.948454	guanine nucleotide-binding protein subunit gamma
HORVU.MOREX.r3.6HG0556820	-1.09966	0.00632543	0.490642	0.349426	-0.281396	0.674681	-0.512559	0.404597	-0.0940848	1	-0.511943	0.521465	0.045574	0.998505	0.0328515	0.978132	NAC domain-containing protein putative
HORVU.MOREX.r3.6HG0557060	0.651377	0.037498	0.295913	0.472245	0.420002	0.246682	0.391122	0.38862	0.15003	1	0.58826	0.126671	0.41176	0.462729	0.669165	0.0248655	Calmodulin-binding family protein putative
HORVU.MOREX.r3.6HG0557290	4.29025	0.000133348	5.80794	2.64e-07	8.6624	4.63e-10	4.9243	4.64e-05	5.11136	0.000300749	6.3817	1.33e-07	7.95332	2.31e-08	7.28075	7.1e-09	F-box plant-like protein putative
HORVU.MOREX.r3.6HG0558240	-0.811063	0.0361563	0.409489	0.428275	-0.123158	0.86019	0.609797	0.2809	-0.18124	1	-0.0139155	1	0.489285	0.524424	-0.105345	0.889532	Zinc finger BED domain-containing protein DAYSLEEPER
HORVU.MOREX.r3.6HG0559130	0.603977	0.0293951	0.0344818	0.95868	-0.0298479	0.966497	-0.252106	0.58348	-0.0910311	1	-0.0374497	0.991459	-0.110177	0.960802	-0.244266	0.542457	Mitogen-activated protein kinase
HORVU.MOREX.r3.6HG0559190	-0.463688	0.0280677	0.0204005	0.972273	-0.0567436	0.892323	-0.132819	0.747157	0.0820973	1	-0.269832	0.503493	-0.274259	0.477083	0.0700752	0.850979	GATA transcription factor
HORVU.MOREX.r3.6HG0559390	0.372532	0.0400452	0.0319105	0.931546	-0.0139988	0.978161	-0.0375743	0.935115	-0.030559	1	0.125639	0.809634	0.0715976	0.959341	-0.0581878	0.86016	Polyubiquitin protein
HORVU.MOREX.r3.6HG0559530	6.68241	1.63e-15	7.93932	3.01e-19	8.72024	6.59e-21	6.15473	3.78e-14	6.39561	1.4e-10	7.5762	1.6e-17	7.37637	4.28e-17	8.99278	7.31e-22	Homeobox protein putative
HORVU.MOREX.r3.6HG0559840	-2.82636	0.0442557	-1.36026	0.453669	-0.851675	0.621343	1.57832	0.429718	-0.41255	0.853987	-0.10075	0.957882	-0.0279204	1	0.249161	0.857596	Retrotransposon protein putative
HORVU.MOREX.r3.6HG0559990	0.830234	0.01339	0.201094	0.699252	0.188874	0.734767	-0.595334	0.153771	-0.058851	1	0.0485477	0.989607	0.063245	0.988901	0.561575	0.135621	Apoptosis-inducing factor-like protein A
HORVU.MOREX.r3.6HG0560670	1.35919	3.09e-05	0.481996	0.325533	0.740153	0.0624484	0.843793	0.0663779	0.215838	1	0.355037	0.726849	0.29033	0.870208	0.772354	0.0780099	Late embryogenesis abundant (LEA) hydroxyproline-rich glycoprotein family putative
HORVU.MOREX.r3.6HG0565380	-0.569493	0.0260094	-0.109285	0.797662	-0.114683	0.791575	0.364927	0.298557	-0.120153	1	-0.0207956	0.996685	0.0671625	0.981958	0.103036	0.817939	Zinc finger CCCH domain-containing protein 13
HORVU.MOREX.r3.6HG0565830	0.546782	0.0182304	0.358401	0.184815	0.23121	0.467881	-0.186829	0.64148	-0.320495	0.696428	0.314903	0.410708	0.144292	0.909899	0.369068	0.152436	Polyubiquitin
HORVU.MOREX.r3.6HG0566420	8.6635	2.61e-12	4.58301	3.68e-07	6.42002	5.08e-11	6.039	1.95e-09	4.12449	2.26e-05	3.69855	8.91e-06	4.30919	2.02e-06	6.18126	2.07e-12	Glutathione S-transferase
HORVU.MOREX.r3.6HG0568570	3.20701	5.98e-09	2.97282	2.29e-08	2.93505	3.9e-08	2.0464	0.000581124	0.905047	0.657424	2.26676	2.58e-05	2.80901	2.46e-07	2.99586	6.43e-09	WRKY transcription factor
HORVU.MOREX.r3.6HG0570250	0.632943	0.0318692	-0.17853	0.688234	0.132214	0.790895	0.16715	0.768438	-0.0935742	1	0.305687	0.617037	0.00445274	1	-0.197763	0.660471	Calcium-transporting ATPase
HORVU.MOREX.r3.6HG0570940	2.5775	0.000139338	2.31109	0.000443106	1.78378	0.0110265	1.69935	0.0347484	1.71113	0.0718835	2.18231	0.00159286	1.81071	0.0162209	2.05931	0.00285625	LEM3 (Ligand-effect modulator 3)-like
HORVU.MOREX.r3.6HG0571060	-0.659709	0.0400452	0.357906	0.370056	0.0279651	0.971981	0.0408736	0.965998	-0.193212	1	-0.0880816	0.956001	0.644244	0.0641162	0.383533	0.310169	Cytochrome P450
HORVU.MOREX.r3.6HG0571070	2.18076	1.42e-06	2.78734	5.63e-10	3.2791	1.91e-13	2.27262	7.66e-07	1.52672	0.00477855	2.54497	1.88e-08	2.59245	9.68e-09	3.24179	2.21e-13	VQ motif family protein
HORVU.MOREX.r3.6HG0574250	4.49113	1.39e-09	4.73738	9.82e-11	4.60971	1.42e-10	3.68489	5.69e-07	2.36416	0.00819996	4.54414	7.19e-10	4.41681	1.75e-09	5.13422	1.4e-12	60 kDa chaperonin
HORVU.MOREX.r3.6HG0574290	4.01681	8.05e-08	4.29477	4.38e-09	4.48384	6.9e-10	2.79097	0.000213966	2.64267	0.00118327	3.56588	6.39e-07	2.79324	0.000121232	4.21802	1.74e-09	TMV response-related protein
HORVU.MOREX.r3.6HG0574410	2.2206	3.28e-05	2.87047	6.64e-08	3.54595	1.54e-11	2.48085	7.02e-06	1.55759	0.0198339	2.6103	5.43e-07	3.1497	4.46e-09	4.10448	2.55e-14	Receptor-like protein kinase
HORVU.MOREX.r3.6HG0574600	-0.644482	0.00972101	-0.0799505	0.870452	0.0730223	0.883417	0.0399917	0.958105	-0.0233841	1	-0.16548	0.849917	-0.0646744	0.983305	0.0178108	0.982888	Protein FLX-like 2
HORVU.MOREX.r3.6HG0575360	4.8157	3.69e-09	4.5173	2.28e-08	4.75555	1.77e-09	5.03976	2.63e-08	2.40831	0.018803	4.43939	9.71e-08	3.53705	9.14e-06	5.08215	1.82e-10	U11/U12 small nuclear ribonucleoprotein 25 kDa protein
HORVU.MOREX.r3.6HG0575530	0.878732	0.00047941	0.252122	0.514251	-0.209463	0.629817	-0.154932	0.781697	0.178076	1	-0.0991401	0.932995	0.0341517	0.997948	0.117529	0.816189	Alcohol dehydrogenase putative
HORVU.MOREX.r3.6HG0578570	-0.615684	0.0153651	-0.310807	0.329689	-0.687457	0.00322577	-0.41622	0.204189	-0.100778	1	-0.554945	0.0442753	-0.445912	0.206043	-0.743585	0.0013	F-box protein
HORVU.MOREX.r3.6HG0578930	-0.594895	0.00383283	-0.258784	0.355181	-0.043834	0.926774	0.00761926	0.997493	-0.209896	0.949642	-0.088445	0.915092	0.0480066	0.986988	-0.0312746	0.95144	Histone deacetylase
HORVU.MOREX.r3.6HG0579500	-0.865304	0.00399671	-0.0329657	0.969981	-0.00225357	1	-0.155512	0.818494	-0.130819	1	-0.271763	0.762825	0.0535521	0.992583	0.160708	0.778895	myosin-4 protein (DUF641)
HORVU.MOREX.r3.6HG0582110	-0.691808	0.00595781	-0.0360958	0.955698	0.163062	0.700191	-0.0110928	0.99678	0.216492	0.999748	0.202865	0.795111	-0.0442264	0.991884	-0.0729437	0.893175	Protein kinase family protein
HORVU.MOREX.r3.6HG0582230	-0.831936	0.0376861	0.0120093	0.995255	0.315559	0.572603	0.195364	0.797891	-0.0874198	1	-0.201057	0.881717	0.0283181	1	-0.157397	0.81261	GDSL esterase/lipase
HORVU.MOREX.r3.6HG0582930	0.971339	0.00931846	-0.141366	0.837807	-0.145668	0.836713	0.239358	0.751573	-0.177237	1	-0.42242	0.627148	-0.209627	0.929409	-0.108166	0.890709	Leucine-rich repeat protein kinase family protein
HORVU.MOREX.r3.6HG0586970	-0.652688	0.0206524	-0.0561666	0.921119	-0.127497	0.789712	0.208059	0.68018	-0.0580898	1	0.332964	0.555078	0.0306003	0.998505	0.102911	0.843467	RNA-binding protein
HORVU.MOREX.r3.6HG0589010	1.21435	2.6e-05	1.0542	0.000479748	1.38519	9.16e-07	0.842942	0.0143679	0.484147	0.671868	1.46795	2.79e-07	0.944679	0.00341001	1.48848	8.25e-08	3 4-dihydroxy-2-butanone 4-phosphate synthase
HORVU.MOREX.r3.6HG0589930	-0.497589	0.0266735	0.25642	0.384412	0.0690401	0.869971	-0.221836	0.557866	-0.228328	0.929311	-0.0256079	0.994178	0.167733	0.857201	-0.0273966	0.961797	phenyl alanine ammonia-lyase 3
HORVU.MOREX.r3.6HG0591170	2.87417	7.39e-07	3.06313	2.33e-07	3.30871	1.49e-08	1.4697	0.0404528	1.2075	0.317824	2.73673	4.46e-06	3.33912	1.3e-08	4.73033	8.6e-15	High affinity nitrate transporter
HORVU.MOREX.r3.6HG0592790	0.625469	0.0257124	0.679987	0.0104475	0.573671	0.0396117	0.269524	0.544039	0.128169	1	0.502429	0.147491	0.54366	0.0994315	0.540717	0.0586245	Nicotinamidase 1
HORVU.MOREX.r3.6HG0592970	5.52703	6.08e-21	3.43347	7.8e-12	4.56819	1.41e-16	3.08087	4.84e-09	3.47131	1.96e-09	4.10286	4.38e-13	2.906	7.79e-09	3.42355	1.68e-11	Chitinase family protein
HORVU.MOREX.r3.6HG0593770	0.744878	0.0124927	0.654705	0.0405725	0.402791	0.277208	0.224493	0.695672	0.0782426	1	0.561269	0.150239	0.246357	0.82264	0.388617	0.309265	Hydroxycinnamoyl-CoA shikimate/quinate hydroxycinnamoyltransferase
HORVU.MOREX.r3.6HG0595330	1.39665	9.66e-05	1.44066	7.69e-05	1.21109	0.000775237	0.770668	0.126634	0.149823	1	1.39131	9.04e-05	1.23167	0.00128105	1.79873	8.54e-08	Zinc finger (C3HC4-type RING finger) family protein
HORVU.MOREX.r3.6HG0595860	-0.500528	0.03033	-0.322017	0.235502	-0.509042	0.0168128	-0.267805	0.425304	0.0732959	1	-0.0440738	0.977608	-0.138694	0.906224	-0.232504	0.418767	E3 ubiquitin-protein ligase
HORVU.MOREX.r3.6HG0597420	6.94367	3.4e-06	0.0991679	0.978376	-0.445691	0.815279	0.177987	0.954656	0.510319	1	6.92501	1.21e-05	0.194553	0.9897	-0.159686	0.948709	Fatty acid desaturase family protein
HORVU.MOREX.r3.6HG0597790	0.925603	0.0264055	1.41508	0.000165712	0.513526	0.292306	-0.0114365	0.998725	0.872099	0.204771	0.754946	0.218762	1.25126	0.00164497	1.53589	2.44e-05	GRAM domain-containing protein / ABA-responsive
HORVU.MOREX.r3.6HG0600160	3.76181	3.61e-09	4.67333	5.84e-13	3.45161	6.88e-09	3.47526	4.25e-08	1.5318	0.0960332	2.34986	8.95e-05	2.43261	7.3e-05	3.39029	6.82e-09	Ethylene-responsive transcription factor
HORVU.MOREX.r3.6HG0601510	6.07651	7.5e-15	9.71785	9.3e-20	7.98807	1.36e-20	7.34207	1.36e-14	6.56249	1.48e-11	10.0436	1.37e-20	8.02264	2.55e-18	10.6796	2.62e-24	Cysteine synthase
HORVU.MOREX.r3.6HG0602880	-0.571304	0.0327236	0.0380347	0.948959	-0.241408	0.509255	-0.456449	0.147972	-0.215549	0.999748	-0.200206	0.772467	-0.180784	0.880341	-0.0472042	0.934177	Dehydrin
HORVU.MOREX.r3.6HG0602910	1.07982	0.0108589	0.812745	0.0924394	0.884702	0.0419421	0.6092	0.300875	0.312561	1	0.248858	0.86682	0.426973	0.749486	0.602162	0.277459	DUF241 domain protein (DUF241)
HORVU.MOREX.r3.6HG0604390	3.85924	0.00565987	3.07367	0.0124273	2.56158	0.040123	2.13953	0.206684	0.171733	1	2.75829	0.0199859	1.68421	0.404326	3.24081	0.00298515	RING finger protein
HORVU.MOREX.r3.6HG0604640	7.95376	2.32e-14	9.9638	7.17e-17	9.82732	2.43e-17	8.98677	3.44e-13	6.25478	4.57e-06	8.82033	7.6e-13	8.735	1.59e-13	7.09429	3.24e-13	Germin-like protein
HORVU.MOREX.r3.6HG0604660	7.42098	1.9e-11	11.4803	5.22e-16	7.35834	6.62e-12	6.8117	4.45e-10	6.33407	1.99e-08	6.03336	3.31e-09	8.26957	6.23e-13	7.7224	5.86e-13	Hydroxycinnamoyl-CoA shikimate/quinate hydroxycinnamoyltransferase
HORVU.MOREX.r3.6HG0606950	3.05465	0.000161484	3.35075	4.77e-05	3.73524	1.85e-06	2.28045	0.0165447	0.480135	1	1.45476	0.170582	2.05428	0.0312874	4.14268	1.56e-07	Trihelix transcription factor GT-3b
HORVU.MOREX.r3.6HG0607050	2.32329	0.0195086	0.626221	0.68331	2.51044	0.00731365	1.86773	0.143646	0.780172	0.997615	2.20888	0.0212929	1.48223	0.338775	2.89961	0.000882132	Glycosyltransferase
HORVU.MOREX.r3.6HG0608320	-0.808694	0.0351645	-0.628371	0.134227	-0.320628	0.550341	0.22429	0.758654	0.259664	1	-0.790425	0.0957105	-0.00763906	1	-0.0763629	0.923084	BTB/POZ/MATH-domain protein
HORVU.MOREX.r3.6HG0608960	1.3912	0.000984571	1.12149	0.0121558	1.69575	1.52e-05	1.23448	0.0097448	0.763583	0.409701	1.29379	0.00223479	0.562634	0.536713	1.34342	0.000739713	Galactan beta-1 4-galactosyltransferase GALS1
HORVU.MOREX.r3.6HG0609610	6.85466	2.89e-15	7.56346	3.01e-12	4.36843	2.47e-10	6.88248	5.98e-09	5.18545	2.82e-12	5.22024	1.73e-14	1.57245	0.119011	3.67091	8.59e-07	Fatty acid desaturase
HORVU.MOREX.r3.6HG0609830	3.0864	6.29e-08	4.09107	1.9e-12	3.84633	9.91e-12	3.77475	1.49e-10	3.30528	3.18e-07	4.94511	6.09e-15	2.31001	7.3e-05	3.24269	5.37e-09	Pollen-specific arabinogalacta protein BAN102
HORVU.MOREX.r3.6HG0609840	1.13639	1.06e-07	0.836973	0.000214672	0.804391	0.000377541	0.830516	0.000384444	0.723348	0.0056918	0.923069	3.32e-05	0.484045	0.142564	0.604734	0.0145041	Transmembrane protein putative
HORVU.MOREX.r3.6HG0610230	2.24458	5.39e-05	1.27448	0.0666299	1.54381	0.0109291	2.22138	0.000256164	0.789568	0.853987	0.186591	0.960778	1.02426	0.282635	0.414183	0.678556	Eukaryotic aspartyl protease family protein putative
HORVU.MOREX.r3.6HG0613220	0.821655	0.00925439	0.858232	0.00476022	0.277794	0.559992	0.358515	0.479782	0.390664	0.843978	0.865604	0.00705959	1.00107	0.00096894	0.835816	0.00693089	Blue copper protein
HORVU.MOREX.r3.6HG0613270	1.11707	1.72e-05	0.423403	0.248946	0.398637	0.287893	0.165321	0.786528	0.357146	0.848556	0.520868	0.194564	0.6801	0.0404866	0.586324	0.0639749	Glutamine synthetase
HORVU.MOREX.r3.6HG0613330	5.27998	6.13e-13	6.04743	5.67e-16	5.71448	1.74e-16	8.84869	4.41e-17	5.12783	4.75e-10	9.46854	2.49e-20	4.9078	1.41e-09	5.21624	7.45e-13	Chalcone synthase
HORVU.MOREX.r3.6HG0613640	2.43993	0.0408642	7.80097	1.22e-07	7.10232	1.7e-08	4.48189	0.000761621	3.25769	0.0186591	3.77456	0.00145279	3.89205	0.000566739	8.42805	6.22e-09	Mitogen-activated protein kinase kinase kinase 1
HORVU.MOREX.r3.6HG0614070	5.00632	0.00753304	5.27433	0.00296065	6.97015	0.000103191	4.99424	0.00775003	4.07503	0.0910735	4.88222	0.0105706	4.74663	0.0114481	3.97241	0.0241082	Receptor-like kinase
HORVU.MOREX.r3.6HG0615840	2.24944	4.39e-05	2.76753	1.81e-07	4.10892	5.63e-14	2.15028	0.000130739	1.90066	0.00206315	2.57145	1.77e-06	3.02242	3.5e-08	4.44468	2.44e-15	Metalloendoproteinase 1
HORVU.MOREX.r3.6HG0615850	4.61069	3.35e-12	3.21295	2.39e-07	5.19963	6.14e-15	3.86739	3.89e-09	2.37814	0.000630514	3.72409	2.77e-09	3.92197	1.07e-09	4.6923	3.19e-13	CDP-diacylglycerol--glycerol-3-phosphate 3-phosphatidyltransferase putative
HORVU.MOREX.r3.6HG0616240	1.14013	0.039479	1.02403	0.0722594	1.72832	0.000278133	2.03513	6.21e-05	0.155304	1	1.29542	0.0206193	1.2292	0.0252514	1.19293	0.01878	Endoglucanase
HORVU.MOREX.r3.6HG0617010	0.956545	0.00163483	0.0268394	0.977942	0.146824	0.798884	-0.33123	0.534832	-0.170471	1	-0.17035	0.886145	-0.660326	0.0996193	-0.663964	0.0518078	Protein EXORDIUM-like 1
HORVU.MOREX.r3.6HG0617080	0.731875	0.000537714	0.300215	0.309112	0.248899	0.436887	0.274644	0.44898	-0.0478755	1	0.0451225	0.978401	0.0748221	0.975337	0.0495506	0.921157	Lipid transfer protein
HORVU.MOREX.r3.6HG0617100	2.15872	4.31e-06	2.63177	5.4e-08	2.29028	6.98e-07	2.16999	1.5e-05	0.902985	0.448303	2.43826	3.4e-07	1.89313	0.000210958	2.73046	2.09e-09	Glycosyltransferase
HORVU.MOREX.r3.6HG0617130	2.60253	2.51e-11	2.63551	6.39e-11	3.6757	1.62e-19	2.88141	3.82e-12	1.07516	0.0632466	3.1866	1.02e-15	3.17082	3.88e-15	4.829	7.11e-30	Glycosyltransferase
HORVU.MOREX.r3.6HG0618120	0.564776	0.0198953	0.197074	0.563774	-0.0664375	0.889672	-0.251582	0.514039	-0.115487	1	0.0869757	0.928939	-0.147578	0.912348	0.261129	0.401321	Temperature-induced lipocalin
HORVU.MOREX.r3.6HG0618580	-0.931185	0.0181712	0.286689	0.610446	-0.197512	0.767156	-0.787797	0.0852015	-0.351721	0.980755	-0.0430473	0.994294	-0.211979	0.922206	-0.113132	0.883212	N-acetyltransferase
HORVU.MOREX.r3.6HG0618690	0.784648	0.0490986	0.45876	0.335255	0.577021	0.197749	-0.129941	0.881511	0.286841	1	-0.0425569	0.994178	0.121459	0.975337	0.346916	0.514008	DNA-binding storekeeper protein-related transcriptional regulator
HORVU.MOREX.r3.6HG0619320	-0.474399	0.0378818	-0.0261223	0.962226	-0.249139	0.396863	0.141769	0.737197	-0.190751	0.993778	-0.125205	0.872589	-0.31586	0.403262	-0.368007	0.134769	Prolyl-tRNA synthetase associated domain-containing protein 1
HORVU.MOREX.r3.6HG0620200	3.48459	7.37e-05	5.39424	3.29e-09	7.57473	4.17e-13	4.01677	1.04e-05	2.42067	0.0281184	4.01956	3.51e-06	4.29945	1.51e-06	4.84187	2.02e-08	Kinase family protein
HORVU.MOREX.r3.6HG0620920	-0.615012	0.0416718	-0.491144	0.12558	-0.378147	0.262465	-0.343883	0.40019	-0.0793156	1	-0.126163	0.911113	-0.459632	0.263031	-0.340175	0.325772	10 kDa chaperonin
HORVU.MOREX.r3.6HG0621190	0.737568	0.0242686	-0.265722	0.557747	-0.267514	0.57469	-0.318709	0.549454	0.155608	1	-0.020473	0.998986	-0.276291	0.800693	-0.103403	0.864323	Chaperone protein dnaJ
HORVU.MOREX.r3.6HG0622680	0.944477	0.00286992	0.211079	0.68683	0.269938	0.600211	0.0993972	0.903427	0.272962	1	0.0175668	1	0.263411	0.842952	0.521629	0.182656	RING/U-box superfamily protein
HORVU.MOREX.r3.6HG0622770	-2.91978	0.0127708	0.501376	0.784831	3.22329	0.00336589	1.94916	0.172898	-0.231623	1	1.16432	0.629072	-0.0967075	1	0.719184	0.675691	Dehydrin
HORVU.MOREX.r3.6HG0622790	-3.55934	0.0158273	0.447752	0.855738	4.2734	0.00172912	2.54292	0.134238	-0.911628	1	0.655512	0.891127	-0.000351314	1	0.800142	0.717664	Dehydrin
HORVU.MOREX.r3.6HG0626330	1.30417	0.0239618	0.995785	0.120016	1.54968	0.00244824	1.21911	0.0688133	0.554652	0.940272	1.04972	0.114414	1.14397	0.105664	1.08458	0.0801797	ENTH/ANTH/VHS superfamily protein
HORVU.MOREX.r3.6HG0626800	-0.654838	0.0131691	-0.515753	0.073575	-0.238817	0.535401	-0.0050383	1	-0.297134	0.876585	-0.016472	0.999137	-0.188991	0.875935	-0.154909	0.71506	Aspartic proteinase
HORVU.MOREX.r3.6HG0627340	5.24312	4.16e-11	5.67823	4.79e-13	5.09823	2.73e-12	8.14122	8.29e-14	4.26559	1.05e-05	4.49374	1.87e-08	6.07295	6.56e-15	5.12015	6.62e-13	Receptor-kinase putative
HORVU.MOREX.r3.6HG0627600	1.16334	0.00542014	0.954351	0.0279128	0.0322529	0.980374	0.195446	0.834202	0.117664	1	0.617852	0.401624	0.245306	0.922604	0.310716	0.659308	Protein kinase family protein
HORVU.MOREX.r3.6HG0627890	2.295	0.00312544	2.98986	3.63e-05	4.79726	9.37e-11	2.68406	0.000509154	2.51992	0.00262412	3.94125	3.69e-08	4.24315	3.31e-08	4.15735	1.03e-08	Cytochrome P450
HORVU.MOREX.r3.6HG0628250	4.84486	4.26e-09	5.37021	2.08e-09	6.48521	1.2e-13	5.40593	2.87e-09	6.9414	2.05e-08	6.12142	7.95e-11	3.8606	3.71e-07	6.1998	8.92e-14	Cinnamoyl CoA reductase
HORVU.MOREX.r3.6HG0628340	7.24138	3.33e-15	9.86565	2.11e-18	8.44256	2.97e-18	7.52028	7.43e-14	4.08984	1.75e-06	4.88655	9.72e-11	6.61692	6.55e-13	6.44922	8.28e-15	U-box domain-containing family protein
HORVU.MOREX.r3.6HG0628400	6.94041	1.46e-10	6.84175	1.76e-11	7.90611	1.21e-13	5.42319	2.1e-08	7.75247	1.46e-09	7.86846	5.86e-13	8.55551	2.87e-12	7.78768	4.42e-13	U-box domain-containing family protein
HORVU.MOREX.r3.6HG0628660	1.33228	2.49e-05	1.1418	0.00067739	1.80631	1.41e-09	1.72737	1.66e-07	0.202891	1	1.15761	0.000255564	0.567896	0.328208	1.26736	3.21e-05	PPPDE thiol peptidase family protein putative
HORVU.MOREX.r3.6HG0628680	0.77696	0.0415662	0.331855	0.516471	1.16318	0.000372417	0.178842	0.818494	0.358877	0.956292	0.550985	0.407828	0.901675	0.0162979	0.675676	0.0896503	Fatty acid hydroxylase superfamily protein
HORVU.MOREX.r3.6HG0633720	3.56075	2.97e-05	5.73628	1.05e-09	4.63974	2.66e-08	4.28334	9e-07	3.27296	0.00142526	6.19035	1.28e-08	3.63588	2.09e-05	3.28035	7.12e-05	Receptor protein kinase putative
HORVU.MOREX.r3.6HG0634260	-0.648979	0.0254185	0.0390425	0.955856	-0.0869452	0.871937	0.428433	0.278097	-0.266728	0.96647	0.117333	0.915453	0.140995	0.93579	0.293726	0.412817	TSA: Wollemia nobilis Ref_Wollemi_Transcript_29242_1275 transcribed RNA sequence
HORVU.MOREX.r3.7HG0634380	0.645951	0.045596	-0.36678	0.375029	0.0646686	0.92091	0.529837	0.184768	-0.0199488	1	0.14147	0.908532	-0.00267514	1	0.317695	0.472258	RING/U-box superfamily protein
HORVU.MOREX.r3.7HG0634590	4.34126	6.65e-07	3.72814	1.71e-05	6.85625	5.69e-11	5.91881	1.22e-07	2.70558	0.0076961	4.41239	2.65e-07	4.8096	3.3e-08	5.83362	7.3e-11	HXXXD-type acyl-transferase-like protein
HORVU.MOREX.r3.7HG0635380	3.26541	1.29e-06	3.74168	8.04e-09	2.2063	0.00128124	1.73322	0.0374277	0.622753	0.992944	2.79366	6.82e-06	1.37474	0.107193	2.67027	1.5e-05	Acid invertase 1
HORVU.MOREX.r3.7HG0637080	8.74471	3.95e-14	7.12222	7.31e-14	7.06344	6.53e-14	8.30963	1.16e-11	8.32923	2.95e-12	8.36247	4.09e-16	7.21974	4.04e-15	8.83119	2.88e-18	Laccase
HORVU.MOREX.r3.7HG0637100	5.7687	3.45e-05	6.86323	2.05e-07	7.32485	2.11e-09	6.61626	1.94e-06	7.34955	7.07e-09	6.41826	1.73e-11	6.41788	1.15e-06	3.81253	0.000890792	Glutathione S-transferase
HORVU.MOREX.r3.7HG0637330	-0.899622	0.0326732	-0.369662	0.50968	-0.496634	0.277979	-0.441742	0.450142	0.239623	1	0.00967124	1	-0.519104	0.436892	-0.057148	0.951859	ATP-dependent RNA helicase
HORVU.MOREX.r3.7HG0640090	1.39981	0.000310944	1.10921	0.00733301	1.17691	0.00199924	0.582079	0.314906	0.742206	0.328365	1.0749	0.00909626	0.849376	0.129665	1.50211	0.000137155	Calcium-dependent lipid-binding domain-containing protein
HORVU.MOREX.r3.7HG0641110	1.32677	2.24e-07	1.57508	5.15e-10	1.50276	1.46e-09	0.907344	0.00187071	0.660285	0.112028	1.41458	3.47e-08	1.20664	6.67e-06	1.64067	7.97e-11	SNAP25 homologous protein SNAP33
HORVU.MOREX.r3.7HG0641120	6.11321	4.93e-10	5.19659	6.27e-09	5.34654	4.8e-09	6.12568	7.57e-10	5.27664	2.12e-06	6.70943	4.31e-11	6.92699	5.74e-10	9.98026	2.61e-15	Glutathione S-transferase
HORVU.MOREX.r3.7HG0641710	8.58468	1.78e-09	9.62921	2.89e-11	8.54959	1.19e-09	8.27449	3.1e-08	7.94525	7.38e-08	6.42169	1.34e-08	9.43948	3.08e-11	10.4575	4.23e-13	2-oxoglutarate (2OG) and Fe(II)-dependent oxygenase superfamily protein
HORVU.MOREX.r3.7HG0642210	0.735854	0.014512	0.399863	0.301541	0.677049	0.0394007	-0.244088	0.68018	0.0612376	1	0.519444	0.148407	0.797349	0.00375677	0.796155	0.00234144	RING/U-box superfamily protein
HORVU.MOREX.r3.7HG0642300	3.32746	2.12e-07	2.3826	0.00013653	0.147804	0.922356	-0.433602	0.736781	2.10265	0.00442581	2.45997	8.84e-05	2.3935	0.000139026	3.81249	3.34e-10	DUF674 family protein
HORVU.MOREX.r3.7HG0643070	6.22209	4.86e-05	9.85274	7.63e-08	7.2698	4.33e-05	5.01605	0.0061292	6.4332	0.00101724	7.51051	6.54e-05	8.65334	1.53e-06	9.60491	1.23e-07	Tyrosine decarboxylase
HORVU.MOREX.r3.7HG0643110	9.71792	1.43e-16	10.0133	5.39e-17	8.44163	3.1e-16	8.88888	7.08e-13	7.31471	7.98e-09	6.85871	4.5e-12	9.05974	1.38e-14	9.88153	1.1e-16	Tryptophan decarboxylase
HORVU.MOREX.r3.7HG0643120	8.74123	3.36e-14	9.30988	1.42e-15	11.1567	5.87e-23	6.23571	3.21e-13	9.31848	1.34e-15	7.83169	9.83e-18	7.86442	2.43e-11	6.11853	1.21e-10	Tryptophan decarboxylase
HORVU.MOREX.r3.7HG0643210	3.69681	6.29e-08	4.60068	5.71e-12	4.95641	2.15e-10	2.51235	0.00102084	3.88803	1.36e-06	3.11962	2.67e-06	2.62662	0.000138585	3.81713	6.65e-09	BON1-associated protein 2
HORVU.MOREX.r3.7HG0643770	3.36181	4.87e-05	1.8162	0.0514897	3.05263	0.00017704	2.16036	0.0230641	4.19734	8.72e-06	6.65405	5.74e-11	5.56082	1.64e-09	5.07933	2.54e-08	Mediator of RNA polymerase II transcription subunit 17
HORVU.MOREX.r3.7HG0644220	0.756461	0.0377345	1.30187	1.14e-05	1.27432	1.46e-05	1.08122	0.000722153	0.422359	0.816909	1.15223	0.000142951	0.787612	0.0340026	1.22744	2.78e-05	Arginine decarboxylase
HORVU.MOREX.r3.7HG0645370	0.663693	0.0145184	0.955605	4.49e-05	0.954547	4.14e-05	0.545611	0.0841555	0.576114	0.111144	0.864278	0.000413373	0.497812	0.164427	0.83823	0.000488699	3-phosphoshikimate 1-carboxyvinyltransferase
HORVU.MOREX.r3.7HG0645780	2.26605	7.05e-08	2.22262	8.21e-08	2.85085	3.26e-12	0.964913	0.0912767	0.517936	0.92614	1.84729	1.15e-05	0.680227	0.423545	2.29484	7.04e-09	Avr9/Cf-9 rapidly elicited protein
HORVU.MOREX.r3.7HG0645900	4.0667	0.00015866	5.38501	3.68e-07	4.73537	3.67e-06	3.04827	0.00628954	1.79589	0.445639	4.48041	1.26e-05	4.44227	3.85e-05	5.67463	8.59e-08	NADH dehydrogenase [ubiquinone] iron-sulfur protein 7 mitochondrial
HORVU.MOREX.r3.7HG0646210	-0.925109	0.0388138	0.61589	0.234067	1.08709	0.00690851	-0.328472	0.666832	0.0204298	1	0.176826	0.911113	0.450759	0.669073	0.270376	0.681596	tRNA-modifying protein YgfZ
HORVU.MOREX.r3.7HG0647190	1.11054	0.0284066	1.32556	0.00403715	1.88805	6.13e-06	0.736013	0.269296	0.299799	1	1.12787	0.0281896	1.50424	0.000842456	2.8091	8.11e-12	Enolase
HORVU.MOREX.r3.7HG0648120	3.52549	0.000994333	4.38296	3.82e-05	5.16258	1.06e-11	3.89545	2.46e-07	3.73267	4.43e-06	4.98737	1.26e-10	3.8957	6.66e-05	7.90763	1.34e-10	Glutathione S-transferase
HORVU.MOREX.r3.7HG0648480	3.0802	0.000812554	3.14894	0.000443106	4.04956	7.22e-06	3.33709	0.000905109	2.36313	0.0874543	4.53355	1.99e-05	3.24909	0.00127578	4.56555	1.02e-05	Lectin receptor kinase
HORVU.MOREX.r3.7HG0649020	4.72928	4.71e-08	4.9632	2.52e-08	3.36135	0.000626507	4.84822	7.12e-05	3.65077	6.74e-05	5.29865	3.58e-09	3.39632	7.43e-05	3.60021	7.31e-06	Carbonic anhydrase
HORVU.MOREX.r3.7HG0649260	-0.703763	0.0400213	-0.0978565	0.873262	0.143323	0.797727	0.363401	0.468065	-0.204729	1	0.0903938	0.963903	0.279948	0.798074	0.210786	0.678133	Protein arginine methyltransferase
HORVU.MOREX.r3.7HG0649370	1.38972	0.000625174	0.776328	0.147744	0.310303	0.666213	0.773112	0.227322	-0.0193706	1	0.714376	0.306679	0.505633	0.649439	0.456926	0.452431	Protein kinase
HORVU.MOREX.r3.7HG0653380	0.90903	0.0191426	-0.118743	0.868374	-0.00529946	1	0.580969	0.267885	-0.146653	1	0.0339116	0.9962	0.115244	0.978933	-0.351734	0.51629	GDSL esterase/lipase
HORVU.MOREX.r3.7HG0653910	-1.37823	0.00336963	-0.163517	0.855738	0.497875	0.47875	-0.505494	0.534857	-0.520651	0.909799	-0.801016	0.266496	-0.412884	0.813989	0.823667	0.157889	Flowering locus T
HORVU.MOREX.r3.7HG0654260	5.94904	9.51e-13	10.3467	2.69e-20	8.67919	2.7e-19	9.13022	4.34e-15	6.74317	6.82e-08	8.66208	1.05e-13	8.23217	3.01e-13	9.14248	6.04e-16	Subtilisin-like protease
HORVU.MOREX.r3.7HG0654490	6.98514	1.82e-06	9.11717	2.27e-10	8.05234	9.12e-09	7.79694	2.09e-07	4.24405	0.057179	6.60389	3.13e-07	7.73385	6.62e-08	8.345	4.32e-11	Argininosuccinate synthase
HORVU.MOREX.r3.7HG0654500	6.56445	0.000231395	8.12181	4.17e-06	7.89354	3.63e-06	6.54433	0.000608784	5.34124	0.0105374	4.99714	0.00114031	5.67218	0.000548952	7.36993	2.9e-06	Dirigent protein
HORVU.MOREX.r3.7HG0655160	-0.547814	0.046102	-0.382385	0.223472	-0.446677	0.118917	0.108075	0.850513	-0.0120484	1	-0.212806	0.793647	-0.345045	0.476127	-0.260258	0.463596	Alpha/beta-Hydrolases superfamily protein
HORVU.MOREX.r3.7HG0655340	2.32812	0.00506864	3.11976	5.79e-05	3.01444	5.66e-05	2.58532	0.00227865	1.16811	0.730329	2.98232	0.000133949	1.92029	0.0379731	3.58768	2.29e-06	Glutamyl-tRNA reductase
HORVU.MOREX.r3.7HG0656580	1.07214	0.0253404	0.452087	0.459503	0.17271	0.851095	0.543685	0.413284	-0.129692	1	0.633295	0.539231	0.189468	0.957421	1.39483	0.000894555	Calcium-binding family protein
HORVU.MOREX.r3.7HG0657930	-2.21719	0.00561872	0.597567	0.607296	-0.706241	0.51201	-0.234607	0.906055	-0.566332	0.741022	-0.12949	0.956787	-0.247656	0.944381	0.726593	0.339062	Aberrant root formation protein 4
HORVU.MOREX.r3.7HG0658260	1.54021	0.00106115	0.234123	0.787089	0.448189	0.548094	0.231432	0.834202	0.355053	1	0.558732	0.610599	0.396119	0.851843	0.271255	0.759578	Glycerol-3-phosphate transporter family protein
HORVU.MOREX.r3.7HG0659040	1.5013	9.09e-05	1.98632	1.25e-07	1.38843	0.00019502	1.25009	0.00466507	0.85816	0.265673	1.91857	2.66e-06	1.53252	0.000132702	2.07198	2.69e-08	Formin-like protein
HORVU.MOREX.r3.7HG0659120	1.27005	0.0387895	0.852377	0.220413	0.350044	0.72826	-0.0803988	0.970055	0.512998	0.996524	0.39603	0.836541	0.541356	0.80225	0.921817	0.258521	Cinnamoyl-CoA reductase
HORVU.MOREX.r3.7HG0660720	3.62519	3.13e-12	5.17435	4.41e-19	4.48094	1.97e-15	3.52161	1.46e-09	2.75348	1.46e-06	3.62445	3.51e-12	2.8152	1.37e-07	4.21644	1.14e-14	Ring finger protein putative
HORVU.MOREX.r3.7HG0661640	3.37036	8.12e-10	4.8254	1.67e-16	4.09705	7.33e-14	3.611	9.03e-11	2.50715	9.58e-06	4.01271	2.34e-13	2.35843	0.316796	0.277994	0.943895	Pathogenesis-related protein 1
HORVU.MOREX.r3.7HG0661680	2.95327	2.15e-07	4.23182	2.94e-13	3.94471	3.18e-12	3.36893	3.58e-09	2.34447	0.000114496	3.81449	2.38e-11	1.87137	0.00207831	2.33685	2.62e-05	Pathogenesis-related protein 1
HORVU.MOREX.r3.7HG0661910	8.65536	1.73e-11	7.43117	5.83e-12	9.84585	6.38e-15	7.1805	7.3e-10	7.4597	3.7e-08	9.92218	4.74e-14	8.58005	2.38e-11	9.83455	2.79e-14	Zinc-finger protein
HORVU.MOREX.r3.7HG0662560	0.890181	0.0163799	0.859575	0.0225682	1.30918	2.95e-05	0.358698	0.574391	0.0426364	1	0.785776	0.0723539	0.337034	0.791187	1.12344	0.000966564	Chalcone--flavonone isomerase
HORVU.MOREX.r3.7HG0663270	1.13715	0.0327727	2.1356	9.44e-07	2.07241	1.51e-06	1.45909	0.00295926	1.22522	0.0807279	2.073	6.63e-06	0.699553	0.438111	1.70663	5.85e-05	RNA ligase/cyclic nucleotide phosphodiesterase family protein
HORVU.MOREX.r3.7HG0663960	0.951243	0.0304169	0.622806	0.214197	0.109395	0.896784	-0.675008	0.226585	0.175274	1	0.188231	0.90061	-0.0519167	0.996664	-0.0701106	0.94143	Alternative NAD(P)H-ubiquinone oxidoreductase C1 chloroplastic/mitochondrial
HORVU.MOREX.r3.7HG0663990	2.70522	0.0001028	3.86314	3.86e-08	3.23351	9.58e-07	2.87336	0.000107717	1.2485	0.53521	3.1793	7.93e-06	2.82812	3.43e-05	2.36839	0.000485547	Scarecrow transcription factor family protein
HORVU.MOREX.r3.7HG0664030	2.49803	8.55e-06	0.273967	0.796404	0.395732	0.701553	0.109869	0.952571	-0.21468	1	0.444238	0.815351	0.733474	0.631608	0.477093	0.617986	AR781 pheromone receptor-like protein (DUF1645)
HORVU.MOREX.r3.7HG0664250	6.07213	2.44e-05	7.76241	1.49e-06	6.09019	5.28e-06	7.77023	2.76e-06	2.52995	0.750351	4.87085	0.000630444	2.40186	0.124893	6.16654	3.5e-07	12-oxophytodienoate reductase-like protein
HORVU.MOREX.r3.7HG0664260	3.5636	0.00200975	3.63665	0.00137302	3.32521	0.00308271	2.4881	0.0629035	1.50934	0.761055	2.74026	0.026356	2.60709	0.0489437	4.55636	2.77e-05	12-oxophytodienoate reductase-like protein
HORVU.MOREX.r3.7HG0664700	2.40873	8.69e-09	2.38546	1.19e-08	2.49233	1.39e-09	1.74794	0.00011018	0.903096	0.318527	1.71294	0.000101957	2.03505	3.13e-06	3.3215	8.28e-15	RING/U-box superfamily protein putative
HORVU.MOREX.r3.7HG0664760	1.32803	0.00648951	1.01062	0.0581589	1.12672	0.0205541	0.638369	0.38192	0.463534	0.974419	0.795059	0.244018	-0.114061	0.987884	1.14665	0.0285875	UPF0503 protein chloroplastic
HORVU.MOREX.r3.7HG0665990	4.7437	8.12e-10	4.44253	2.28e-09	4.54208	7.95e-10	3.45294	5.57e-06	2.38	0.0061012	4.16416	2.42e-08	3.20255	1.45e-05	3.87305	6.31e-08	Shikimate kinase
HORVU.MOREX.r3.7HG0667910	3.53637	4.62e-09	3.99266	4.06e-11	4.59443	8.41e-14	3.4318	2.63e-08	2.43074	0.000261056	3.28342	4.46e-08	2.60853	2.06e-05	3.90908	4.55e-11	Ribosomal RNA small subunit methyltransferase G
HORVU.MOREX.r3.7HG0668040	3.33825	1.63e-13	2.46873	2.47e-08	2.82005	1.47e-10	0.923995	0.149178	1.33893	0.0197448	2.13413	2.16e-06	2.13973	2.47e-06	3.58757	1.1e-15	CDP-diacylglycerol--glycerol-3-phosphate 3-phosphatidyltransferase putative
HORVU.MOREX.r3.7HG0668210	2.11657	0.000785075	1.48464	0.0379828	2.26814	0.000180036	0.855564	0.409415	0.667655	0.97243	1.62883	0.0238207	2.13611	0.000770485	2.68635	5.07e-06	Coiled-coil domain-containing protein 21 putative isoform 1
HORVU.MOREX.r3.7HG0668680	0.860664	0.0391601	0.621005	0.185972	0.802308	0.0454416	0.370438	0.584896	-0.0258722	1	0.497985	0.48554	0.877717	0.0422285	1.31393	7.11e-05	Hexosyltransferase
HORVU.MOREX.r3.7HG0668880	1.918	0.00246741	2.45169	3.16e-05	1.78542	0.0045451	1.86276	0.0038017	1.8781	0.0122151	3.42982	1.22e-07	2.63297	1.86e-05	2.9851	5.85e-07	Pathogenesis-related protein 1
HORVU.MOREX.r3.7HG0668900	4.18898	3.01e-07	5.82928	2.27e-11	5.63514	1.84e-11	4.7159	1.09e-08	4.41868	9.21e-08	5.37555	5.88e-11	5.30017	6.66e-11	7.00215	7.68e-16	Pathogenesis-related protein 1
HORVU.MOREX.r3.7HG0668940	3.4015	3.52e-07	3.66219	2.52e-08	4.80457	1.23e-12	3.55696	2.27e-07	2.33938	0.00350566	4.09346	1.3e-09	3.94202	8.09e-09	4.66266	3.72e-12	U-box domain-containing protein
HORVU.MOREX.r3.7HG0669300	2.5619	0.0279155	4.00201	5.18e-05	4.99011	2.78e-06	3.48816	0.00235612	1.09672	0.96706	2.26623	0.0474888	3.07774	0.00776553	3.91934	5.01e-05	Jasmonate zim-domain protein
HORVU.MOREX.r3.7HG0670350	1.35156	0.000543246	1.2008	0.0028219	1.51095	5.7e-05	0.631326	0.279343	0.935656	0.106574	1.37681	0.000483798	0.942382	0.0463046	2.15395	9.84e-10	Plastid movement impaired protein
HORVU.MOREX.r3.7HG0670510	0.938427	0.0111907	1.43976	2.24e-05	0.452203	0.349302	1.52908	4.89e-06	0.765368	0.145935	1.20865	0.000402433	0.646627	0.207434	0.873966	0.0151081	Protein NRT1/ PTR FAMILY 1.1
HORVU.MOREX.r3.7HG0670740	1.43213	0.0497086	0.94013	0.227792	0.515887	0.599098	-1.0453	0.212678	1.0525	0.540984	0.907095	0.408285	1.43293	0.0799497	2.96532	8.88e-07	Transposon protein putative
HORVU.MOREX.r3.7HG0672740	1.11216	0.0208346	1.37106	0.0025347	0.655152	0.247898	1.44103	0.00166183	0.862727	0.391142	0.867282	0.161156	0.732575	0.352021	0.827725	0.142159	Receptor-like protein kinase
HORVU.MOREX.r3.7HG0672850	3.24808	7.14e-05	1.94969	0.0247051	3.09779	5.85e-05	3.48978	2.6e-05	1.44674	0.494766	3.24526	7.3e-05	1.75699	0.0769597	2.7809	0.000500975	Glycosyltransferase
HORVU.MOREX.r3.7HG0676610	0.860147	0.027983	0.0196237	0.989025	0.198654	0.75845	0.39394	0.543581	-1.26e-05	1	-0.195799	0.885005	0.127771	0.973263	-0.126541	0.862133	Phospholipid-transporting ATPase
HORVU.MOREX.r3.7HG0677470	1.50473	3.45e-05	1.47487	3.89e-05	1.66496	1.93e-06	0.973481	0.0250527	1.15073	0.0115826	1.89311	9.97e-08	1.16524	0.00411005	2.06408	5.15e-09	Acetyl-coenzyme A synthetase
HORVU.MOREX.r3.7HG0677940	-0.494524	0.0279823	0.166431	0.591357	-0.345121	0.154763	-0.0417138	0.945155	-0.380369	0.413306	-0.121775	0.884571	-0.204976	0.771088	-0.187624	0.592437	Transmembrane 9 superfamily member
HORVU.MOREX.r3.7HG0678040	0.896325	8.14e-07	0.438339	0.0628388	0.542839	0.00939805	-0.0343072	0.95961	0.230925	0.92614	0.0228398	0.995151	0.448155	0.0953561	0.287242	0.321395	Caffeoyl-CoA O-methyltransferase
HORVU.MOREX.r3.7HG0678140	1.64695	0.000942706	1.99551	3.16e-05	1.8147	0.000129002	0.857379	0.25293	0.330198	1	1.08456	0.182583	1.87234	0.000142333	2.55722	3.29e-08	Cortactin-binding protein 2
HORVU.MOREX.r3.7HG0678290	-0.511528	0.0191426	-0.184787	0.568864	0.121534	0.727432	0.0100471	0.995676	-0.215832	0.940323	0.226643	0.652129	-0.0788283	0.968601	-0.0903533	0.825008	Peroxisomal targeting signal 1 receptor
HORVU.MOREX.r3.7HG0683070	2.76277	7.34e-09	2.49089	1.27e-07	2.14545	4.41e-06	1.56793	0.00340205	1.27945	0.0791792	2.67189	3.53e-08	3.42574	2.32e-11	3.71834	3.35e-14	RPM1-interacting protein 4
HORVU.MOREX.r3.7HG0685370	1.51516	3.38e-05	1.95187	2.72e-08	2.21678	1.25e-10	1.63839	8.09e-06	0.504887	0.820003	1.27704	0.000672921	1.5256	2.63e-05	3.07767	6.42e-19	Stress up-regulated Nod 19 protein
HORVU.MOREX.r3.7HG0686280	8.15703	2.32e-14	7.18231	3.6e-14	6.79938	1.51e-13	9.21737	2.42e-13	3.91061	0.000491053	4.84396	1.16e-07	6.92909	9.35e-13	8.85488	1.26e-16	Processive diacylglycerol beta-glucosyltransferase
HORVU.MOREX.r3.7HG0688870	1.46095	2.71e-09	1.21417	2.34e-06	1.48207	1.54e-09	0.920681	0.00146282	0.504588	0.451244	1.32449	2.5e-07	0.875115	0.00211807	1.31548	1.38e-07	Monodehydroascorbate reductase
HORVU.MOREX.r3.7HG0688880	-0.81844	0.0449621	-0.626732	0.196196	-0.393464	0.461832	-0.167998	0.840974	0.0323103	1	-0.12455	0.952446	-0.18482	0.936939	-0.459499	0.372364	Peptidyl-prolyl cis-trans isomerase putative
HORVU.MOREX.r3.7HG0690080	7.70624	0.0210637	-0.566338	0.912408	-0.642252	0.89955	0	1	0.125157	1	-0.12	1	0.898013	0.971043	2.28151	0.543653	OPC-8:0 CoA ligase1
HORVU.MOREX.r3.7HG0695720	0.64921	0.0358984	0.160564	0.743206	0.103628	0.853182	0.33724	0.485585	-0.188804	1	0.0316155	0.994178	0.00909988	1	0.11984	0.826105	Topless-related protein 1
HORVU.MOREX.r3.7HG0696050	1.49056	0.035422	1.00533	0.21443	-0.0785311	0.963058	-0.969213	0.308698	-0.446628	1	0.0300788	1	0.139786	0.987884	-0.128031	0.933968	Transposon Ty3-I Gag-Pol polyprotein
HORVU.MOREX.r3.7HG0698420	-0.58462	0.0481539	-0.116482	0.806193	0.142182	0.76355	0.191725	0.715237	-0.21857	1	-0.183022	0.840841	-0.375211	0.476127	-0.117364	0.818322	Transmembrane 9 superfamily member
HORVU.MOREX.r3.7HG0700490	-0.753084	0.039816	0.401514	0.362995	0.202395	0.711471	-0.09677	0.904371	-0.336452	0.950666	0.277915	0.767412	-0.173382	0.933323	0.3711	0.393146	Transmembrane protein
HORVU.MOREX.r3.7HG0701500	5.76672	2.29e-07	7.19745	4.6e-08	5.05671	7.35e-08	3.22134	0.00132311	2.56082	0.0375175	3.19904	0.000645369	4.77123	2.1e-06	7.26498	1.24e-11	Phospholipase a1-chloroplastic-like
HORVU.MOREX.r3.7HG0701630	1.91421	7.5e-05	2.66677	1.07e-08	2.6296	1.11e-08	1.60705	0.00302295	0.52683	0.963671	1.98696	2.9e-05	1.99528	3.45e-05	2.76975	1.69e-09	External alternative NAD(P)H-ubiquinone oxidoreductase B2 mitochondrial
HORVU.MOREX.r3.7HG0701640	0.581037	0.0227917	0.278772	0.409264	0.440471	0.107262	0.246335	0.571986	0.26423	0.888634	0.063067	0.963494	0.0721527	0.979389	0.0316313	0.957448	Vesicle-associated protein 4-2
HORVU.MOREX.r3.7HG0701930	-1.53202	0.0176898	-0.377666	0.702768	0.389036	0.701379	-0.845566	0.357986	-0.0687868	1	-0.589617	0.684614	-0.144342	0.987884	-1.30888	0.117748	Polyribonucleotide nucleotidyltransferase
HORVU.MOREX.r3.7HG0702050	7.74565	0.000159137	8.4484	4.93e-05	8.9321	9.7e-06	8.15382	0.000149316	7.71469	0.000344101	9.40748	8.8e-06	7.50858	0.000277461	6.38893	0.000522775	Blue copper protein
HORVU.MOREX.r3.7HG0702070	8.51772	1.53e-07	9.04699	4.03e-08	8.88238	2.65e-08	7.47354	1.56e-05	7.16219	2.81e-05	9.22839	3.46e-08	6.97954	2.56e-06	9.4771	7.4e-09	Blue copper protein
HORVU.MOREX.r3.7HG0702290	1.499	2.19e-05	2.08916	6.19e-10	1.97799	3.82e-09	1.3931	0.000134813	0.838563	0.13945	2.1095	5.73e-10	2.4026	1.61e-12	2.97477	1.82e-18	Tryptophan synthase beta chain
HORVU.MOREX.r3.7HG0703460	2.50948	0.000933028	2.3446	0.00184881	2.49866	0.00068094	2.09624	0.00889114	2.48118	0.00819996	2.37605	0.00387337	2.73337	0.000345985	3.79898	3.83e-07	Amino acid transporter putative
HORVU.MOREX.r3.7HG0703490	1.90765	1.15e-07	2.2417	3.32e-10	2.14677	1.25e-09	1.67034	7.94e-06	1.29391	0.00241316	1.56616	2.33e-05	2.04161	2.55e-08	2.60074	6.48e-13	Amino acid transporter putative
HORVU.MOREX.r3.7HG0704180	-0.616556	0.0406902	-0.220139	0.598678	-0.171137	0.711133	-0.0843817	0.901175	-0.199527	1	0.0222249	0.997479	0.271649	0.731904	-0.0688926	0.902514	COP9 signalosome complex subunit 3
HORVU.MOREX.r3.7HG0706010	1.60447	1.89e-07	0.912034	0.0135324	0.465044	0.314531	0.245155	0.743781	0.620628	0.436752	0.994873	0.00411642	0.172163	0.946263	0.753766	0.0577519	Vesicle-associated membrane family protein
HORVU.MOREX.r3.7HG0706770	1.04583	0.00010308	0.715381	0.0243604	0.830176	0.00378629	0.43974	0.322022	0.206442	1	0.473453	0.314055	0.56953	0.167824	0.63256	0.0499927	Polyadenylate-binding protein 1-B-binding protein
HORVU.MOREX.r3.7HG0707220	2.12451	0.000377685	1.63956	0.0096846	1.86895	0.00150366	2.13244	0.00063561	1.70817	0.0148727	2.83904	5e-07	1.24372	0.171193	1.8738	0.00324345	PI-PLC X domain-containing protein
HORVU.MOREX.r3.7HG0707680	1.76233	0.00145913	0.165597	0.888705	0.378264	0.699958	-0.247226	0.85383	-0.16514	1	0.38725	0.851086	0.159416	0.983305	0.0383835	0.985163	Sterile alpha motif (SAM) domain-containing protein
HORVU.MOREX.r3.7HG0707880	0.623155	0.0434742	0.378948	0.299192	0.119907	0.81851	0.0118241	0.99678	0.0235827	1	0.23397	0.772926	0.21043	0.875935	0.435477	0.206119	Kinase family protein
HORVU.MOREX.r3.7HG0708450	2.7524	0.00665472	4.34294	6.92e-06	4.44341	1.37e-06	3.8513	9.6e-05	1.3275	0.740638	5.12256	7.24e-08	3.68379	8.06e-05	4.19028	1.66e-06	Lectin receptor kinase
HORVU.MOREX.r3.7HG0708840	1.56642	8.27e-05	1.37206	0.000773104	1.59072	4.63e-05	0.4591	0.52499	0.628582	0.721314	1.78725	8.63e-06	0.986058	0.0512563	1.35861	0.000730656	DUF4228 domain protein
HORVU.MOREX.r3.7HG0708960	2.50928	0.0012653	3.22263	3.28e-06	2.93224	2e-05	2.2433	0.00312393	1.73652	0.108522	2.45818	0.000825424	2.5992	0.000319386	3.10994	4.82e-06	VQ motif family protein
HORVU.MOREX.r3.7HG0709720	0.719785	0.0175659	0.359141	0.350414	0.0532978	0.937934	-0.21876	0.692585	0.10084	1	0.0167166	1	0.0613828	0.987884	-0.0294291	0.968868	plant/protein (Protein of unknown function DUF538)
HORVU.MOREX.r3.7HG0711840	0.511484	0.049632	-0.00934868	0.992996	-0.10849	0.799362	0.0738416	0.896072	0.157435	1	0.108979	0.902501	0.152335	0.91032	0.212058	0.53387	Eukaryotic translation initiation factor 1A
HORVU.MOREX.r3.7HG0711890	0.415288	0.0409467	0.197896	0.448521	0.0124065	0.984371	-0.197256	0.531153	0.259185	0.697346	-0.0453203	0.965874	-0.053865	0.98111	-0.209705	0.426957	O-methyltransferase
HORVU.MOREX.r3.7HG0713280	3.71104	1.56e-14	3.95036	2.4e-15	4.35562	4.47e-18	4.08466	2.83e-15	2.58489	3.01e-07	3.28227	2.27e-11	4.39758	2.59e-18	4.12409	1.26e-16	Peroxidase
HORVU.MOREX.r3.7HG0714140	1.15893	0.0120477	1.87146	1.15e-05	1.75665	1.51e-05	2.23802	1.57e-06	0.821589	0.431604	2.27637	4.3e-08	1.116	0.0222317	1.4551	0.000864621	3-ketoacyl-CoA synthase
HORVU.MOREX.r3.7HG0714350	1.26337	0.036819	1.21622	0.0468484	1.9664	9.06e-05	0.503372	0.6037	0.255073	1	1.41024	0.0170044	1.19977	0.0722422	2.76352	1.69e-08	Acyl-[acyl-carrier-protein] hydrolase
HORVU.MOREX.r3.7HG0714390	2.88973	6.16e-06	3.05734	2.52e-06	3.66407	8.48e-09	2.58588	0.000127431	2.63537	0.000184794	2.18064	0.000849679	2.56413	5.57e-05	3.18288	2.84e-07	Chitinase
HORVU.MOREX.r3.7HG0714620	0.734166	0.00460823	-0.165549	0.708407	-0.472119	0.133321	-0.254273	0.597376	0.322364	0.851406	-0.547122	0.133733	-0.375352	0.487378	-0.264753	0.51862	3-N-debenzoyl-2-deoxytaxol N-benzoyltransferase
HORVU.MOREX.r3.7HG0714970	1.13164	0.0225437	1.37457	0.00216595	2.17787	6.94e-08	2.34614	2.4e-08	0.0628353	1	1.03097	0.0482318	1.43944	0.0013642	2.21512	3.26e-08	Multiprotein-bridging factor putative
HORVU.MOREX.r3.7HG0715140	1.45887	9.17e-07	1.80504	3.61e-10	0.96262	0.00285641	1.74141	2.51e-09	0.74086	0.129153	1.26898	6.06e-05	0.536799	0.34609	1.21772	5.18e-05	Transposon protein Pong sub-class
HORVU.MOREX.r3.7HG0715490	2.95728	1.42e-06	2.76689	3.44e-06	3.36375	2.19e-08	1.52852	0.0397278	0.745324	0.923168	2.57538	4.41e-05	3.48727	5.59e-07	2.46073	0.000391948	SWIB/MDM2 Plus-3 and GYF domain-containing protein
HORVU.MOREX.r3.7HG0715970	1.98721	0.000806046	2.04825	0.000402977	2.06343	0.000316677	1.18943	0.117806	1.24843	0.219553	2.18357	0.000180465	1.04519	0.286749	2.25627	5.96e-05	Transcription factor kayak
HORVU.MOREX.r3.7HG0716110	0.806859	0.0165631	0.577995	0.125553	1.06142	0.000269301	0.350801	0.506101	0.405915	0.835727	1.17798	5.82e-05	0.38118	0.628759	1.62909	2.31e-09	Histone-lysine N-methyltransferase
HORVU.MOREX.r3.7HG0718720	1.75732	0.000142706	2.32036	1.06e-07	2.63407	6.59e-10	0.997794	0.105039	0.878529	0.40738	1.69838	0.000225642	1.56447	0.00117801	2.9844	3.63e-12	DUF1685 family protein
HORVU.MOREX.r3.7HG0718770	3.29311	2.49e-05	4.97138	1.69e-09	4.83509	9.27e-10	3.18828	0.000130739	1.65969	0.217867	2.59361	0.00106212	3.66322	3.88e-06	3.88408	3.92e-07	FAD-binding Berberine family protein
HORVU.MOREX.r3.7HG0719590	3.7261	0.000769766	5.01639	2.42e-07	2.79837	0.00220247	0.827387	0.601392	3.68711	0.00503	3.81726	7.46e-05	4.89399	5.47e-05	4.99815	6.41e-07	RNA-binding (RRM/RBD/RNP motifs) family protein
HORVU.MOREX.r3.7HG0719780	1.22165	0.00048229	1.15598	0.00129209	0.919672	0.0153906	0.568574	0.294107	0.0430802	1	0.224313	0.8623	0.593926	0.387734	0.81036	0.0518078	Nucleic acid binding protein
HORVU.MOREX.r3.7HG0721410	2.16824	0.000596098	0.303313	0.790506	0.647522	0.509891	-0.0796978	0.971678	-0.0846578	1	0.515553	0.794218	0.655203	0.761285	0.219596	0.868703	Leukotriene B4 receptor 2
HORVU.MOREX.r3.7HG0721590	0.799167	0.0175659	-0.085437	0.898658	-0.0791517	0.909445	-0.265202	0.655949	-0.39595	0.820003	-0.388129	0.554202	0.0540287	0.992733	-0.0162902	0.99074	ATP synthase delta chain
HORVU.MOREX.r3.7HG0721890	11.2127	2.7e-25	7.84945	6.98e-21	9.30017	2.73e-25	8.50917	3.36e-20	6.27076	7.98e-15	7.44638	2.49e-20	11.6819	2.29e-27	9.54911	1.83e-26	Tryptophan decarboxylase
HORVU.MOREX.r3.7HG0721920	2.26699	0.000473294	3.75477	1.71e-09	6.32749	5.18e-20	4.70144	1.41e-12	2.67672	9.6e-05	5.22968	6.01e-15	5.01441	2.27e-14	6.59697	1.94e-21	60S acidic ribosomal protein P2
HORVU.MOREX.r3.7HG0722560	4.16665	1.62e-08	4.12542	2.04e-08	5.94353	4.97e-14	4.16122	4.5e-08	3.70665	6.64e-06	4.94189	3.09e-10	3.804	3.14e-07	4.50442	3.49e-09	Pleiotropic drug resistance ABC transporter
HORVU.MOREX.r3.7HG0722690	-0.626042	0.016215	0.0565936	0.916702	-0.569124	0.0280202	0.144343	0.788445	-0.248409	0.955688	-0.137919	0.885005	-0.178327	0.883985	-0.407502	0.172522	Amino acid transporter-like protein
HORVU.MOREX.r3.7HG0722940	1.39282	2.68e-05	1.67964	2.08e-07	1.51426	3.16e-06	1.52579	7.21e-06	0.636033	0.445639	1.76144	9.71e-08	1.41751	1.83e-05	1.68269	1.21e-07	Tryptophan synthase beta chain
HORVU.MOREX.r3.7HG0723240	4.14711	8.19e-12	2.83791	6.6e-07	3.20414	2.52e-08	1.31165	0.0949336	1.32181	0.235486	3.10949	2.39e-07	1.51419	0.0388725	3.39391	4.14e-09	TMV response-related protein
HORVU.MOREX.r3.7HG0723880	0.886238	0.00139322	0.34505	0.433293	0.722805	0.0164576	0.0327982	0.97963	0.0423666	1	0.724214	0.0878673	0.561259	0.200861	1.17958	5.96e-05	Cytochrome P450 family cinnamate 4-hydroxylase
HORVU.MOREX.r3.7HG0725440	0.758067	0.00933897	0.894406	0.00117492	1.00251	8.38e-05	0.69007	0.0338882	0.646255	0.0954302	0.919236	0.000789661	0.451174	0.351056	0.938677	0.000272833	Pre-mRNA-splicing factor syf2
HORVU.MOREX.r3.7HG0727060	-0.619115	0.040244	0.0475209	0.941387	0.0842448	0.88192	0.167906	0.765713	0.274015	0.968935	-0.115973	0.922879	-0.101352	0.971949	0.160904	0.744276	Type 1 membrane protein-like
HORVU.MOREX.r3.7HG0727090	3.87422	5.65e-08	5.33761	5.45e-13	7.02829	9.55e-19	5.47442	8.81e-13	4.78716	8.94e-10	5.84674	2.2e-14	7.08053	2.46e-18	7.6948	3.65e-21	tRNA (guanine-N(7)-)-methyltransferase
HORVU.MOREX.r3.7HG0727460	0.524262	0.0270696	-0.126265	0.72856	0.134572	0.720385	0.193009	0.625339	0.0872046	1	-0.0927169	0.918167	0.0826158	0.971043	-0.033243	0.951807	60S acidic ribosomal protein P3
HORVU.MOREX.r3.7HG0731110	0.716341	0.0202626	-0.399658	0.291116	-0.225678	0.6326	0.105244	0.8782	-0.023556	1	-0.0266286	0.9962	-0.147898	0.936939	-0.473718	0.170191	Histone H3
HORVU.MOREX.r3.7HG0731730	0.868971	4.94e-07	0.304455	0.222467	0.662449	0.000254321	0.381469	0.130817	0.16016	1	0.527277	0.0102829	0.329641	0.313423	0.404251	0.0634542	Lipid transfer protein
HORVU.MOREX.r3.7HG0732020	2.58752	8.88e-10	2.54133	1.29e-09	3.04797	2.9e-13	2.3813	2.22e-08	1.51083	0.00241316	2.38814	1.54e-08	2.60088	5.42e-10	3.84452	1.8e-19	Cytochrome P450
HORVU.MOREX.r3.7HG0732170	1.37894	3.4e-05	0.846603	0.0326443	1.04849	0.00268153	0.814569	0.0584698	0.298031	1	0.603996	0.251073	0.561775	0.392565	1.33816	3.29e-05	Calcium-binding family protein
HORVU.MOREX.r3.7HG0734770	7.802	0.0253404	-2.2715	0.553333	0.343304	0.956039	3.04315	0.49344	0	1	-0.634339	0.965874	3.12648	0.648585	2.17722	0.57932	Flagellar assembly factor FliW
HORVU.MOREX.r3.7HG0736300	6.04438	1.59e-05	3.72665	0.000390309	3.89289	2.96e-06	3.06914	0.000800411	1.51446	0.499376	3.14693	0.000222781	5.42673	0.000328167	5.33486	5.49e-06	Glycosyltransferase
HORVU.MOREX.r3.7HG0736410	2.85143	0.0142897	4.1165	0.00017084	3.30682	0.00267022	3.29782	0.00544664	2.0563	0.447876	2.61127	0.156429	1.4916	0.536539	3.0277	0.0151789	SAUR-like auxin-responsive protein family
HORVU.MOREX.r3.7HG0736510	8.03231	2.39e-08	4.34902	0.000125659	6.85531	6.12e-08	6.23475	2.89e-06	3.98943	0.00236958	4.6567	2.26e-05	2.7072	0.0321845	3.80241	0.000437709	SAUR-like auxin-responsive protein family
HORVU.MOREX.r3.7HG0737570	1.04769	0.01339	0.209231	0.770276	0.472713	0.419735	0.535844	0.404597	0.196502	1	0.111522	0.964195	-0.109637	0.98394	0.460047	0.493697	Elongation of fatty acids protein 3-like
HORVU.MOREX.r3.7HG0738010	2.08162	1.55e-08	2.03096	3.04e-08	2.66214	3.34e-13	1.97936	1.67e-07	0.912684	0.128091	1.62953	1.69e-05	1.49702	0.000165009	2.49166	1.21e-11	VQ motif family protein
HORVU.MOREX.r3.7HG0738120	1.28975	0.000481533	1.60843	5.21e-06	1.76278	8.32e-07	1.73818	2.26e-06	0.867472	0.107735	1.12168	0.00405299	1.35651	0.00026801	1.10978	0.00414167	transmembrane protein
HORVU.MOREX.r3.7HG0738300	0.855806	0.00786672	0.124994	0.829601	-0.142166	0.806927	-0.378373	0.456817	-0.236889	1	0.0347915	0.994178	0.0170278	1	0.0304822	0.971769	Allantoate amidohydrolase
HORVU.MOREX.r3.7HG0739070	2.85991	0.0415003	5.47822	7.89e-06	9.34352	2.15e-09	9.55156	6.14e-09	4.89097	0.000508571	4.54109	0.000196663	8.24274	2.02e-07	9.73253	1.15e-09	Ubiquitin
HORVU.MOREX.r3.7HG0740620	8.97595	4.22e-11	10.219	1.44e-13	8.64372	1.05e-12	9.3957	2.91e-11	7.25536	5.25e-07	6.83343	1.31e-09	9.30332	7.69e-12	10.0996	2.17e-13	Protein DETOXIFICATION
HORVU.MOREX.r3.7HG0742520	1.23677	0.00441295	1.60188	8.76e-05	2.00613	5.56e-08	1.09371	0.0245739	0.932956	0.0903185	1.59953	1.42e-05	1.26502	0.00471126	2.07854	1.1e-07	Dihydroflavonol-4-reductase
HORVU.MOREX.r3.7HG0743270	6.60329	3.48e-08	5.33833	2.5e-07	4.09184	7.87e-05	4.63865	0.00014948	3.49173	0.00450205	5.65407	2.58e-07	6.2225	2.14e-05	5.2247	4.82e-06	WRKY transcription factor
HORVU.MOREX.r3.7HG0743280	5.43491	3.49e-07	5.69724	1.77e-08	7.67642	2.37e-11	4.77731	7.87e-06	4.39633	0.000167044	4.61324	1.86e-06	5.07833	6.88e-07	5.66447	6.6e-09	WRKY transcription factor
HORVU.MOREX.r3.7HG0744200	0.837521	0.00680885	0.333176	0.434323	-0.137447	0.808054	-0.0247236	0.98569	-0.0116163	1	-0.153067	0.891127	0.3189	0.727594	-0.0802432	0.900162	Homeobox protein knotted-1 putative
HORVU.MOREX.r3.7HG0745210	2.09757	0.000210348	3.08207	1.83e-08	3.69445	6.18e-12	2.16009	0.000189886	1.36733	0.095035	3.1783	4.4e-09	2.73944	4.08e-07	3.86491	6.58e-13	NF-X1-type zinc finger protein NFXL1
HORVU.MOREX.r3.7HG0745790	3.42714	5.79e-05	3.75992	4.55e-06	4.56949	1.15e-08	1.35777	0.245909	1.91608	0.171944	3.97514	2.47e-06	3.84996	6.79e-06	6.79439	6.78e-13	Ubiquitin system component Cue protein
HORVU.MOREX.r3.7HG0746060	1.20884	0.032835	2.26715	8.93e-07	2.41248	4.99e-07	2.12129	2.15e-05	1.24951	0.0565169	2.08653	8e-06	1.3972	0.041088	2.43839	1.46e-05	Cytochrome P450
HORVU.MOREX.r3.7HG0746410	3.5939	7e-07	3.18902	1.75e-06	2.20863	0.00142171	2.66681	0.000404478	0.599907	1	2.56001	0.000178042	2.25192	0.0014436	3.12257	4.82e-06	Glutathione S-transferase
HORVU.MOREX.r3.7HG0746630	2.30781	0.00273165	2.58604	0.000632419	3.87304	7.65e-08	2.0832	0.0150394	1.64345	0.200664	2.51767	0.000781358	1.93862	0.0183438	4.06533	8.41e-09	Eukaryotic aspartyl protease family protein
HORVU.MOREX.r3.7HG0746640	1.81677	0.00150123	1.4545	0.0343021	0.487937	0.591479	-0.436059	0.709364	0.383383	1	0.604054	0.713789	0.731242	0.657239	0.258017	0.827828	1-aminocyclopropane-1-carboxylate oxidase 1
HORVU.MOREX.r3.7HG0746660	3.91392	4.38e-10	4.64241	4.06e-13	4.90435	1.31e-14	3.97482	7.32e-10	2.20697	0.00191507	2.65573	1.28e-05	3.00409	1.23e-06	3.45179	8.04e-09	Eukaryotic aspartyl protease family protein
HORVU.MOREX.r3.7HG0746670	2.00878	0.000210565	2.83683	7.27e-08	2.68249	9.42e-08	1.92977	0.000429656	1.1626	0.247538	2.17985	3.5e-05	2.55447	1.67e-06	2.91618	1.41e-08	DUF668 family protein
HORVU.MOREX.r3.7HG0747610	1.37029	0.000232485	2.05171	7.77e-09	1.54195	4.67e-05	1.02281	0.0220542	1.15422	0.00848031	1.47047	7.43e-05	0.903708	0.053169	1.44038	5.84e-05	Eukaryotic aspartyl protease family protein
HORVU.MOREX.r3.7HG0748270	4.28952	5.34e-08	4.72493	8e-10	4.37657	2.53e-09	3.81035	4.23e-07	2.39647	0.00864833	4.49007	3.11e-09	4.11137	6.33e-08	6.40162	3.62e-15	Blue copper protein
HORVU.MOREX.r3.7HG0748530	4.02908	5.55e-08	3.30506	5.83e-06	2.70963	0.000189779	3.26456	7.21e-06	3.72894	1.66e-05	4.90529	3.03e-08	3.95217	2.33e-07	4.58734	1.69e-09	Dirigent protein
HORVU.MOREX.r3.7HG0749850	7.93797	4.87e-12	8.80735	1.52e-14	8.44793	3.56e-14	5.26154	6.47e-08	5.55918	2.54e-07	8.8619	2.94e-14	7.85212	8.79e-12	6.73632	1.91e-13	Coiled-coil domain-containing protein 96
HORVU.MOREX.r3.7HG0751160	10.2554	0.0110949	8.15901	0.0457648	9.92497	0.00962687	5.54054	0.225622	3.79435	0.833483	4.95587	0.343581	7.84341	0.0814228	7.93106	0.043671	Flavin-containing monooxygenase
HORVU.MOREX.r3.7HG0751170	8.15538	0.0279155	8.23237	0.0239083	7.18796	0.0396117	8.57104	0.0218114	5.27817	0.428169	6.97178	0.0719049	5.41524	0.235157	8.34189	0.0173876	Flavin-containing monooxygenase
HORVU.MOREX.r3.7HG0751200	9.13773	4.75e-13	9.07353	1.6e-12	6.2489	2.25e-09	7.78195	9.97e-09	5.1226	7.45e-07	8.50178	7.56e-14	6.84698	1.28e-09	7.14449	1.69e-10	Flavin-containing monooxygenase
HORVU.MOREX.r3.7HG0752000	4.39623	0.00598896	5.78338	7.14e-05	4.23257	0.00288024	5.34095	0.000862659	1.38696	0.935059	3.83621	0.00964571	1.72755	0.482354	2.21181	0.123081	DNA-directed RNA polymerase subunit beta
HORVU.MOREX.r3.UnG0754330	2.58632	0.0406224	-0.027817	0.998342	-0.243458	0.923145	0.74213	0.736781	-1.99439	0.401525	0.0938406	0.997056	-2.54619	0.0625441	0.666782	0.734278	BnaA04g06320D protein
HORVU.MOREX.r3.UnG0759410	1.12133	0.0106835	0.628705	0.231524	0.105921	0.908795	-0.640055	0.304653	-0.203465	1	-0.0420979	0.996161	-0.0243917	1	0.230084	0.765096	Senescence-associated protein putative
HORVU.MOREX.r3.UnG0771430	1.17776	0.0386872	0.6834	0.309563	0.0314194	0.98568	-0.868371	0.223731	0.256818	1	-0.185901	0.937705	-0.514512	0.752373	-0.207773	0.830339	Senescence-associated protein putative
HORVU.MOREX.r3.UnG0786380	11.3929	0.00716109	0.28867	0.971192	0.286371	0.971878	0.746538	0.918862	2.11199	1	1.62671	0.875732	-0.363548	0.997085	-0.273005	0.97159	DNA damage-inducible protein 1
HORVU.MOREX.r3.UnG0789840	1.75567	0.000377685	0.00454041	1	0.0138855	0.998007	0.257853	0.826191	-0.470872	0.999748	0.148968	0.960753	0.299115	0.929409	0.385915	0.655767	Mediator of RNA polymerase II transcription subunit 12
HORVU.MOREX.r3.1HG0000030	-0.5766	0.454175	-1.28445	0.0221808	0.00773762	1	0.640546	0.477379	-0.260511	1	-0.435807	0.774316	-0.173291	0.973247	-0.331895	0.688784	Serine/threonine-protein kinase ATM
HORVU.MOREX.r3.1HG0000070	-0.0227551	0.958163	-0.363773	0.0484621	-0.219158	0.321674	-0.00234867	1	0.0319643	1	-0.10572	0.85556	-0.217065	0.560431	-0.174053	0.463596	Nucleic acid-binding OB-fold-like protein
HORVU.MOREX.r3.1HG0000110	0.794385	0.0952345	1.22195	0.00255336	1.4165	0.00014004	1.54911	0.000107717	0.881874	0.159639	1.37693	0.000356268	1.24021	0.00210611	1.25871	0.000950263	Phospholipid-transporting ATPase
HORVU.MOREX.r3.1HG0000800	-0.145347	0.884164	1.00141	0.0355878	0.274222	0.71415	-0.231068	0.806282	-0.477436	0.92614	0.281035	0.848781	0.198366	0.951834	0.638549	0.238408	Gamma-gliadin
HORVU.MOREX.r3.1HG0001100	-1.67039	0.728589	9.45174	0.00847185	-0.0236194	1	-0.177133	0.98815	-0.405085	1	-0.0436043	1	4.31843	0.418808	1.90687	0.642149	Low-molecular-weight glutenin subunit
HORVU.MOREX.r3.1HG0002160	-0.0892311	0.915593	0.817681	0.0390548	0.546104	0.232565	-0.337059	0.612331	-0.184808	1	-0.125804	0.937011	0.321373	0.809571	-0.066328	0.940077	Phosphatidate cytidylyltransferase
HORVU.MOREX.r3.1HG0002470	-0.0848256	0.940115	-1.07803	0.0290609	-1.09056	0.0278889	-0.293485	0.764314	0.175302	1	-0.371251	0.802365	-1.06304	0.0515809	-0.821397	0.123093	Defensin
HORVU.MOREX.r3.1HG0004280	0.769735	0.25294	1.23221	0.0183945	2.64062	2.95e-05	0.172429	0.917581	-0.29821	1	0.303314	0.861336	0.807143	0.338775	0.834922	0.157889	Chymotrypsin inhibitor
HORVU.MOREX.r3.1HG0004730	0.932969	0.0504515	1.0969	0.00957785	1.72213	4.07e-06	0.639054	0.295876	0.181284	1	1.15247	0.00814275	0.753051	0.230564	1.53957	4.3e-05	RING/U-box superfamily protein
HORVU.MOREX.r3.1HG0005510	-0.540789	0.797714	2.72453	0.0223281	3.74017	0.00058163	0.518578	0.825229	-0.0310612	1	1.25403	0.576033	0.919181	0.818314	1.99436	0.107928	Omega secalin
HORVU.MOREX.r3.1HG0005580	-0.47462	0.369938	-0.882493	0.0188381	-0.314455	0.569449	-0.228249	0.748776	-0.00590509	1	-0.0651656	0.984553	-0.330929	0.785803	-0.266261	0.632742	Mitochondrial import inner membrane translocase subunit Tim17/Tim22/Tim23 family protein
HORVU.MOREX.r3.1HG0008790	1.96311	0.102608	2.78125	0.0038564	5.21572	4.92e-07	5.30692	6.57e-07	2.73647	0.0413095	5.73343	5.46e-08	5.68217	0.000197837	4.64663	6.6e-05	Laccase
HORVU.MOREX.r3.1HG0010640	0.429315	0.718262	2.86195	9.78e-07	1.82099	0.00286496	0.631338	0.562141	0.776041	0.85594	2.52963	1.46e-05	1.41886	0.058536	2.91715	2.2e-07	Bidirectional sugar transporter SWEET
HORVU.MOREX.r3.1HG0011140	-0.212522	0.836058	-1.65304	0.00121512	0.170864	0.86148	0.581474	0.496305	-0.0749112	1	-0.104466	0.977538	-0.9531	0.13689	-0.388002	0.597568	DUF1639 family protein
HORVU.MOREX.r3.1HG0011870	-0.722208	0.150251	-1.12264	0.00527614	-0.655978	0.181928	-0.461071	0.484743	0.0666135	1	-0.511934	0.538728	-0.306213	0.863797	0.070708	0.941973	Protein LURE 1.5
HORVU.MOREX.r3.1HG0014190	0.968724	0.0632668	2.03163	3.94e-06	1.5734	0.000470735	1.66212	0.00154698	0.156373	1	0.65308	0.486964	0.921376	0.0804227	1.87943	1.06e-06	Transducin/WD-like repeat-protein
HORVU.MOREX.r3.1HG0014530	-0.282755	0.755985	1.14033	0.0265049	0.879653	0.104951	-0.188291	0.863746	0.21537	1	0.526396	0.615394	0.581927	0.609722	1.31888	0.00450851	Acyl-CoA dehydrogenase
HORVU.MOREX.r3.1HG0016200	0.459098	0.454961	1.05331	0.00955399	1.37764	0.000172083	0.34719	0.631074	0.281092	1	0.871537	0.0659525	0.90407	0.0549081	1.50099	2.49e-05	Aminotransferase like protein
HORVU.MOREX.r3.1HG0016310	0.413435	0.171123	0.64919	0.00656078	0.659141	0.00375205	0.514336	0.0691919	-0.105853	1	0.868274	7.65e-05	-0.0275889	0.998505	0.87193	2.87e-05	BZIP transcription factor
HORVU.MOREX.r3.1HG0017620	0.666357	0.415868	1.47386	0.00879766	0.288729	0.768027	0.582078	0.530233	0.959892	0.445644	-0.137192	0.966342	0.123905	0.987884	0.482806	0.556027	Peroxidase
HORVU.MOREX.r3.1HG0017980	0.20686	0.70716	0.7116	0.0296202	1.10802	2.96e-05	0.217485	0.715059	0.161522	1	0.556286	0.158241	0.448527	0.421506	1.09699	3.27e-05	Non-specific serine/threonine protein kinase
HORVU.MOREX.r3.1HG0021360	1.0117	0.26574	1.49721	0.034689	0.942928	0.263449	0.591155	0.606849	0.820076	0.823751	0.624936	0.688727	0.993152	0.404326	1.09673	0.155431	Glutathione S-transferase
HORVU.MOREX.r3.1HG0021960	0.895252	0.0627502	1.46205	0.000158977	0.858848	0.0603888	0.703272	0.217699	0.60902	0.698849	1.25889	0.00197757	0.711851	0.285684	1.2735	0.0012079	1-aminocyclopropane-1-carboxylate oxidase
HORVU.MOREX.r3.1HG0022680	-0.00842508	0.99992	1.01845	0.042486	0.737219	0.174512	0.510725	0.494799	-0.0533224	1	0.179196	0.925157	0.637131	0.474046	0.801151	0.121338	Histidine--tRNA ligase
HORVU.MOREX.r3.1HG0023660	-0.125251	0.831607	-0.696323	0.0205735	-0.376734	0.315871	-0.221314	0.68503	-0.110152	1	0.0839992	0.958072	-0.200402	0.894412	-0.112177	0.83692	Mediator of RNA polymerase II transcription subunit 28
HORVU.MOREX.r3.1HG0025320	0.0561327	0.941329	-0.79528	0.0289665	-0.116558	0.860694	-0.253942	0.713273	0.250226	1	0.0176499	1	-0.645149	0.12785	-0.115976	0.862057	Receptor-like kinase putative
HORVU.MOREX.r3.1HG0027200	0.38683	0.34578	0.728102	0.0140364	0.480196	0.166224	0.0888593	0.903184	0.0846463	1	0.390912	0.508456	0.637022	0.0922357	1.3044	1.41e-06	Auxin-responsive protein
HORVU.MOREX.r3.1HG0028490	0.381216	0.604426	0.916007	0.047518	0.519732	0.37695	-0.342593	0.66477	0.125572	1	0.191225	0.912878	-0.110357	0.983305	1.03603	0.0258302	Tryptophan synthase beta chain
HORVU.MOREX.r3.1HG0028520	0.211388	0.85608	1.17511	0.0499796	0.0262509	0.990458	0.00235941	1	0.577174	0.929311	0.0842687	0.988807	-0.196217	0.971976	0.138128	0.90165	Serine/Threonine-kinase
HORVU.MOREX.r3.1HG0028670	-0.709433	0.608492	2.23798	0.00898689	-0.432046	0.764884	0.0832256	0.978297	0.512533	1	-0.347625	0.915092	-0.186642	0.987884	0.982166	0.360296	Senescence-associated protein putative
HORVU.MOREX.r3.1HG0028710	0.353449	0.639722	1.05565	0.0226377	-0.118446	0.898044	-0.310424	0.715202	-0.116938	1	0.0947209	0.9752	-0.102425	0.987434	0.181697	0.824702	Importin subunit alpha-5
HORVU.MOREX.r3.1HG0028720	0.509351	0.909954	-8.50073	0.00120645	0.990006	0.777306	0.914004	0.832246	-0.384483	1	-0.380885	0.978401	-0.0485498	1	0.144995	0.980091	33 kDa chaperonin
HORVU.MOREX.r3.1HG0028780	0.484175	0.662369	1.99749	0.00108852	0.252633	0.831022	0.389157	0.762862	-0.83269	0.800626	-0.140323	0.973662	-0.229625	0.971976	-0.0535984	0.976845	ATP/DNA binding protein
HORVU.MOREX.r3.1HG0028860	-0.0675695	0.9454	0.846865	0.0457648	0.385805	0.506015	-0.197358	0.818538	-0.366605	0.987385	0.0410598	0.994294	-0.471172	0.606346	0.822513	0.0422458	Phosphoribulokinase / Uridine kinase family
HORVU.MOREX.r3.1HG0028910	0.37383	0.606466	1.16987	0.0056494	-0.224254	0.771304	-0.336356	0.67757	-0.231222	1	-0.417704	0.701877	0.14892	0.973247	0.378419	0.543992	Senescence-associated protein putative
HORVU.MOREX.r3.1HG0029730	0.565585	0.0935921	1.00061	0.000134874	0.796016	0.0042284	-0.0168301	0.991938	0.372803	0.818055	1.1448	1.07e-05	0.440039	0.39006	0.984308	0.000152034	Malic enzyme
HORVU.MOREX.r3.1HG0030730	0.677402	0.636848	2.92985	0.000484059	1.77191	0.0563176	0.677903	0.672176	1.05949	0.838365	2.21372	0.0186355	1.63218	0.14965	2.76374	0.000777754	Calmodulin binding protein
HORVU.MOREX.r3.1HG0036930	-0.463361	0.571553	-1.22211	0.0204706	-0.466643	0.537709	0.894507	0.174905	0.38801	1	-0.162773	0.947692	-0.489896	0.759046	-0.874617	0.131747	Histone H2A
HORVU.MOREX.r3.1HG0043100	-0.274285	0.593007	0.791979	0.0158329	0.0316233	0.971815	0.260609	0.662099	0.0536068	1	0.117123	0.933179	-0.0116682	1	0.0106221	0.995359	Transportin-3
HORVU.MOREX.r3.1HG0044290	0.835991	0.485833	2.67339	0.000144703	2.13002	0.00459743	0.980187	0.415899	0.36807	1	0.745355	0.637811	1.88677	0.0157277	3.32361	2.55e-06	electron protein putative (Protein of unknown function
HORVU.MOREX.r3.1HG0045040	-0.136639	0.767342	-0.596388	0.0157362	-0.0920173	0.839836	-0.324323	0.372113	0.0401474	1	-0.00073344	1	-0.461093	0.155938	-0.0101815	0.992843	Thioredoxin
HORVU.MOREX.r3.1HG0046320	0.779943	0.0586757	1.11691	0.00126946	1.12402	0.0010024	0.815073	0.0526414	0.226209	1	0.151608	0.91854	0.369264	0.735992	0.843626	0.0242786	Plant basic secretory family protein
HORVU.MOREX.r3.1HG0046400	1.72075	0.0570528	2.92067	9e-05	2.89467	9.13e-05	1.7199	0.0613701	1.38165	0.448303	2.99321	6.06e-05	1.71475	0.0725831	3.66306	3.96e-07	Plant basic secretory family protein
HORVU.MOREX.r3.1HG0047320	0.324911	0.393722	0.70806	0.00673573	0.823012	0.000584638	0.522079	0.114293	0.0190726	1	0.396799	0.340081	0.319519	0.604928	0.616077	0.0222569	CBS domain-containing protein CBSX5
HORVU.MOREX.r3.1HG0051220	0.651478	0.168337	0.9604	0.00895976	0.742673	0.0624484	0.0159042	0.996215	0.19004	1	0.800892	0.0469987	0.38967	0.708025	0.921884	0.0130131	alpha-adaptin
HORVU.MOREX.r3.1HG0051670	0.286656	0.478726	0.652543	0.0393514	0.361559	0.301318	0.427169	0.309877	0.0940858	1	0.160816	0.873608	0.338099	0.578091	0.25542	0.527226	Phospholipase D
HORVU.MOREX.r3.1HG0053440	-0.106682	0.877509	0.731127	0.0486179	0.024791	0.979661	0.182873	0.805301	-0.124634	1	-0.0856792	0.963903	-0.135389	0.960413	-0.00208666	1	VQ motif protein
HORVU.MOREX.r3.1HG0054000	0.0350337	0.957509	-0.576305	0.0413766	-0.283632	0.428959	-0.207249	0.661166	-0.211542	1	0.0297676	0.994178	-0.127497	0.942174	-0.169845	0.701832	ATP-dependent Clp protease proteolytic subunit
HORVU.MOREX.r3.1HG0056440	0.516373	0.479206	1.15952	0.0262411	0.114594	0.912269	-0.237045	0.819819	0.402064	1	-0.138192	0.956787	0.136812	0.980998	0.438617	0.531088	QWRF motif protein (DUF566)
HORVU.MOREX.r3.1HG0057440	-0.0138809	0.986476	-0.47213	0.0463525	-0.103252	0.789712	0.00993978	0.995676	-0.285068	0.820003	-0.201177	0.770409	-0.249071	0.655711	-0.219217	0.51083	Casein kinase II subunit beta
HORVU.MOREX.r3.1HG0058180	0.15932	0.91531	1.89009	0.0317471	-0.0283193	0.991945	-0.915206	0.503121	-0.187265	1	-0.65346	0.620979	-0.289557	0.946263	-0.673865	0.437268	CONSTANS-like protein
HORVU.MOREX.r3.1HG0058310	0.31864	0.706442	1.21316	0.00805806	0.408112	0.557952	0.495063	0.529289	0.91767	0.225892	0.58218	0.503412	0.56756	0.606346	1.48335	0.0010208	2-oxoglutarate (2OG) and Fe(II)-dependent oxygenase superfamily protein
HORVU.MOREX.r3.1HG0059600	-0.481648	0.104234	0.573306	0.0455392	0.244318	0.52018	0.332848	0.42023	-0.108854	1	0.282193	0.626786	0.0460241	0.991184	0.0654981	0.902595	DnaJ
HORVU.MOREX.r3.1HG0063430	0.312038	0.454175	0.773411	0.00484915	0.622186	0.0341226	0.937051	0.000472366	0.813781	0.00402438	0.863582	0.000672921	0.325822	0.649191	0.816633	0.0045551	Oxidoreductase 2OG-Fe(II) oxygenase family protein
HORVU.MOREX.r3.1HG0063630	0.707675	0.427115	2.38641	1.92e-05	2.29733	2.1e-05	1.86139	0.00145544	1.32707	0.102624	2.86468	3.92e-08	2.24393	8.23e-05	3.05183	1.26e-08	Chitinase
HORVU.MOREX.r3.1HG0066080	0.206848	0.517805	-0.476539	0.0405075	0.0146538	0.981902	-0.0165469	0.986481	-0.0753652	1	-0.0606594	0.960292	0.0762486	0.968601	-0.163051	0.620157	Regulatory particle non-ATPase 13
HORVU.MOREX.r3.1HG0066620	-0.577698	0.624679	1.99134	0.00413843	1.36327	0.0794048	0.70602	0.553593	-0.0783259	1	0.649606	0.696275	0.804083	0.628065	0.66864	0.49683	Bidirectional sugar transporter SWEET
HORVU.MOREX.r3.1HG0067180	1.82292	0.0657029	3.21805	0.00011535	2.94675	0.000291743	2.36563	0.00824876	2.06089	0.056213	4.04271	9.59e-07	1.54626	0.797442	-2.41994	0.404601	Wound-induced protease inhibitor
HORVU.MOREX.r3.1HG0067230	-0.0872743	0.882377	0.612292	0.0317112	0.307855	0.399074	0.424751	0.257628	0.165391	1	0.352693	0.470628	0.400929	0.383798	0.961004	3.18e-05	Sulfite reductase [NADPH] hemoprotein beta-component
HORVU.MOREX.r3.1HG0067250	-0.107223	0.749616	-0.482701	0.00572843	-0.351997	0.0720642	-0.137555	0.68076	0.0152877	1	-0.194174	0.632458	-0.290754	0.333319	-0.322012	0.123093	Secretory carrier-associated membrane protein
HORVU.MOREX.r3.1HG0067500	0.27112	0.534756	0.77861	0.00503035	0.357812	0.317384	0.209721	0.691861	-0.0726537	1	0.481829	0.230653	0.488697	0.244565	0.149966	0.764155	GDSL esterase/lipase
HORVU.MOREX.r3.1HG0068240	0.445742	0.558138	1.1809	0.0157152	1.11365	0.0218274	0.546978	0.475505	0.118732	1	1.12121	0.0389654	0.321627	0.899329	1.31817	0.00308149	RNA-binding (RRM/RBD/RNP motifs) family protein
HORVU.MOREX.r3.1HG0069380	-0.130548	0.855243	-0.855608	0.0116577	-0.507438	0.223459	-0.529643	0.255444	0.47623	0.740638	0.258453	0.795667	0.183599	0.931733	1.11232	0.000292191	Cysteine proteinase inhibitor
HORVU.MOREX.r3.1HG0069420	0.454716	0.142309	0.663337	0.012452	0.191104	0.651429	0.254662	0.574391	0.215089	1	0.154656	0.871268	0.360083	0.475304	0.284503	0.437268	Cytochrome P450
HORVU.MOREX.r3.1HG0070100	-0.107627	0.832273	-0.845579	0.000205997	-0.379149	0.211238	0.0839307	0.890827	-0.257082	0.976772	0.441272	0.365375	-0.280412	0.711959	-0.197074	0.681596	Prolyl 4-hydroxylase alpha subunit putative
HORVU.MOREX.r3.1HG0072140	0.781543	0.446461	1.44493	0.0438834	1.91463	0.00389275	0.258407	0.865604	1.23595	0.620526	1.88261	0.0194547	2.54062	0.000325612	2.29561	0.000460239	Ammonium transporter
HORVU.MOREX.r3.1HG0073350	0.312848	0.585841	-0.77325	0.0404516	0.0324178	0.974858	-0.0644382	0.951115	-0.124115	1	-0.0169848	1	-0.478998	0.499576	-0.103309	0.882682	70 kDa heat shock protein
HORVU.MOREX.r3.1HG0073650	0.507842	0.456852	1.10169	0.017728	1.09631	0.0156514	0.287273	0.747	0.365027	1	0.791868	0.20092	0.686861	0.389956	1.3248	0.00180447	Legume-specific protein
HORVU.MOREX.r3.1HG0073870	-0.418229	0.351063	0.743428	0.0256869	0.718515	0.0268423	0.120598	0.870424	-0.232512	1	0.437713	0.430803	0.587441	0.182173	0.602161	0.082774	Gamma-glutamyl phosphate reductase
HORVU.MOREX.r3.1HG0074210	0.621025	0.426561	1.51096	0.00366174	1.19649	0.028437	1.51787	0.0100474	0.365168	1	0.424454	0.787467	1.30617	0.027888	1.87162	0.000251348	Phosphate transporter
HORVU.MOREX.r3.1HG0076510	-0.0244376	0.964477	-0.465448	0.0335435	-0.147855	0.662467	-0.0878282	0.850487	0.257401	0.833483	-0.00137965	1	-0.262696	0.563671	-0.057063	0.89224	Thioredoxin
HORVU.MOREX.r3.1HG0077130	-0.255612	0.701928	0.829518	0.0432063	0.102497	0.894246	0.00707121	1	-0.103238	1	0.100432	0.960292	-0.231086	0.910834	0.179723	0.786882	Protein kinase
HORVU.MOREX.r3.1HG0077270	-0.224613	0.70389	-0.772918	0.0285474	-0.299159	0.550516	0.237875	0.707295	-0.150479	1	-0.238261	0.848365	-0.424863	0.55517	-0.580228	0.134364	Gamma-glutamyl hydrolase
HORVU.MOREX.r3.1HG0077680	-0.0548538	0.901235	-0.440916	0.0405192	-0.131489	0.693865	0.256768	0.421968	-0.0639108	1	0.00339823	1	-0.234841	0.602143	-0.345733	0.123998	Proline iminopeptidase
HORVU.MOREX.r3.1HG0081100	0.187258	0.656239	-0.582865	0.0217874	-0.07505	0.879654	-0.155367	0.747157	0.0774816	1	-0.0463353	0.981589	-0.246592	0.720455	-0.157081	0.685132	ABC transporter A family member 1
HORVU.MOREX.r3.1HG0081110	0.373486	0.619774	1.26889	0.00491812	0.496352	0.414987	0.427963	0.591222	0.089639	1	0.751832	0.208037	0.341805	0.85034	0.305394	0.645209	Type I inositol-1 4
HORVU.MOREX.r3.1HG0083630	0.879538	0.167523	1.09279	0.0405725	1.03239	0.0507486	0.259637	0.811748	0.730909	0.671868	0.666831	0.502859	0.420897	0.818813	0.661985	0.327589	RING/U-box superfamily protein
HORVU.MOREX.r3.1HG0087190	0.159767	0.750928	0.785471	0.00293528	0.317258	0.382441	-0.146327	0.800445	-0.122016	1	0.318504	0.557172	0.172512	0.912348	0.52903	0.0785558	Structural constituent of cell wall
HORVU.MOREX.r3.1HG0087450	0.0224848	0.978358	0.632844	0.043419	0.257266	0.541086	0.27104	0.591222	-0.475591	0.437155	0.13933	0.891127	0.193039	0.896126	0.0532413	0.936473	Homeobox protein
HORVU.MOREX.r3.1HG0087910	2.11669	0.095313	4.93749	6.74e-06	5.81259	2.69e-07	3.74981	0.00109762	2.2637	0.265673	3.51645	0.00131176	3.36463	0.00329716	4.38723	2.65e-05	Glutaredoxin putative
HORVU.MOREX.r3.1HG0089030	0.241907	0.628167	1.03735	0.000140416	0.544621	0.0967496	0.474383	0.256183	0.310441	0.94173	0.633098	0.0911317	0.733064	0.0139333	0.528523	0.107665	GDP-mannose-3 5-epimerase
HORVU.MOREX.r3.1HG0090940	0.108688	0.7927	-0.46636	0.04048	-0.282769	0.301837	-0.155564	0.6993	0.320691	0.639556	-0.17331	0.770409	-0.380412	0.220742	-0.33684	0.179179	GTP-binding nuclear protein
HORVU.MOREX.r3.1HG0092140	0.513841	0.127538	0.613207	0.0451348	0.847483	0.00123892	0.156721	0.795349	-0.112674	1	0.480302	0.262226	0.557903	0.134336	0.94172	0.000387428	Chaperone protein DnaJ
HORVU.MOREX.r3.1HG0092910	1.99009	0.203535	3.92055	0.000752491	4.14502	0.00013182	1.32332	0.436957	-9.52e-05	1	2.60713	0.0310093	1.90707	0.264896	3.8287	0.000366313	FAD-binding Berberine family protein
HORVU.MOREX.r3.1HG0093870	1.18171	0.359314	1.95502	0.0220758	3.59915	2.1e-07	2.45052	0.000804929	2.21879	0.00443805	2.44078	0.000431186	1.51858	0.0994636	2.87345	1.55e-05	Pathogen-related protein
HORVU.MOREX.r3.1HG0095360	-0.234632	0.917132	2.27109	0.0262411	3.34471	0.00168161	1.71595	0.245583	0.507828	1	2.49965	0.00548717	2.12417	0.082548	1.2148	0.278062	Retrovirus-related Pol polyprotein from transposon TNT 1-94
HORVU.MOREX.r3.2HG0096490	-0.112469	0.792309	-0.484814	0.040698	-0.228077	0.543584	-0.25474	0.555625	-0.0686963	1	-0.0770887	0.944071	-0.331375	0.626662	-0.047295	0.948709	NBS-LRR-like resistance protein
HORVU.MOREX.r3.2HG0096600	-0.334279	0.235091	-0.540467	0.0146514	-0.0195495	0.975076	0.331149	0.276082	0.0429872	1	-0.371834	0.266318	-0.140735	0.907682	-0.378781	0.130733	Pyruvate dehydrogenase E1 component subunit alpha
HORVU.MOREX.r3.2HG0096970	1.46246	0.293167	2.98559	0.000914831	2.31556	0.000149984	1.40831	0.0611086	1.81093	0.0133058	2.37982	8.01e-05	1.02247	0.359396	1.45674	0.0274949	Prestin
HORVU.MOREX.r3.2HG0097230	0.208712	0.843516	1.18484	0.0392689	-0.660589	0.3072	-1.06017	0.130817	-0.255638	1	0.376466	0.787428	0	1	0	1	Retrovirus-related Pol polyprotein from transposon TNT 1-94
HORVU.MOREX.r3.2HG0097600	0.28098	0.697845	1.04476	0.011688	0.692041	0.166651	-0.0306678	0.98815	0.114599	1	0.58069	0.48781	0.56226	0.560431	0.240365	0.755646	Protein DA1-related 1
HORVU.MOREX.r3.2HG0099920	-0.299954	0.63122	-1.01564	0.00738107	-0.403557	0.444342	-0.737532	0.100013	0.183458	1	-0.330216	0.738671	-0.234937	0.909899	-0.923276	0.0234939	Glyoxylate reductase/hydroxypyruvate reductase
HORVU.MOREX.r3.2HG0104910	-0.145904	0.693596	-0.481854	0.0258393	-0.0536587	0.901639	-0.025496	0.970963	0.20766	0.971462	0.254714	0.555078	-0.132051	0.912348	-0.0450393	0.920836	40S ribosomal protein S6
HORVU.MOREX.r3.2HG0109150	1.17929	0.118748	1.51792	0.0258526	2.17351	0.000323602	0.189635	0.910878	0.329002	1	0.677912	0.638122	0.702052	0.67654	2.46916	1.41e-05	Short-chain dehydrogenase/reductase family protein
HORVU.MOREX.r3.2HG0112170	0.0509266	0.926845	-0.508818	0.0398751	-0.472209	0.0561751	-0.480642	0.074524	-0.0462203	1	-0.0409798	0.984553	-0.131299	0.92569	-0.167181	0.653247	Actin-related protein 2/3 complex subunit 5
HORVU.MOREX.r3.2HG0114450	-0.650578	0.435945	1.21936	0.044024	0.265366	0.794067	-0.50944	0.595004	-0.312388	1	0.652053	0.56331	0.595759	0.707039	0.695971	0.341197	Zinc finger CCCH domain-containing protein
HORVU.MOREX.r3.2HG0116360	0.0264187	0.971885	-0.587318	0.0390216	-0.230625	0.569133	-0.142149	0.79905	-0.027568	1	-0.137417	0.886145	-0.440311	0.295681	-0.474916	0.112143	Cysteine proteinase inhibitor
HORVU.MOREX.r3.2HG0117530	0.6253	0.193861	1.38172	4.35e-05	0.713465	0.091381	0.399807	0.518539	0.412764	0.92614	0.489426	0.517007	1.10827	0.00278604	1.23034	0.000452192	Carboxypeptidase
HORVU.MOREX.r3.2HG0118800	-0.547314	0.271445	-0.87416	0.0404548	0.45195	0.375398	0.379657	0.565329	0.252245	1	-0.505256	0.521465	-0.213046	0.922206	-0.278627	0.642812	Mitochondrial inner membrane translocase subunit Tim44
HORVU.MOREX.r3.2HG0120870	0.838176	0.0541348	1.42104	5.9e-05	1.23101	0.000533114	1.09175	0.00917625	-0.115057	1	1.5339	7.28e-06	0.679112	0.242842	1.556	2.64e-06	tolB protein-like protein
HORVU.MOREX.r3.2HG0121630	0.934199	0.147147	1.33174	0.0168211	1.66598	0.000772377	0.463513	0.640884	-0.0391367	1	0.870364	0.244018	1.35367	0.0149587	1.22849	0.0197518	Mitochondrial carrier family protein
HORVU.MOREX.r3.2HG0121700	0.0442765	0.929421	-0.530705	0.0116046	-0.189406	0.548743	0.0329868	0.960212	0.274052	0.801414	-0.25894	0.552826	-0.328256	0.367633	-0.508181	0.0173876	NADH-ubiquinone oxidoreductase subunit
HORVU.MOREX.r3.2HG0122530	-0.0661199	0.98667	3.32334	0.00222384	4.86879	4.15e-06	2.95712	0.0104457	2.54642	0.0791818	3.00432	0.00800659	3.07029	0.0105275	4.52623	2.71e-05	Chymotrypsin inhibitor
HORVU.MOREX.r3.2HG0123880	0.391124	0.231489	0.775123	0.00083829	0.758535	0.00099135	0.223191	0.610724	0.420966	0.471387	0.62596	0.0168908	0.536273	0.0741126	0.8014	0.000390465	Phospho-2-dehydro-3-deoxyheptonate aldolase
HORVU.MOREX.r3.2HG0124150	-0.240013	0.518579	-0.581488	0.0165858	-0.507255	0.042088	-0.241099	0.547128	0.0320029	1	-0.104501	0.911113	-0.230315	0.759046	-0.0760961	0.868726	transcription factor IIB (TFIIB) family protein
HORVU.MOREX.r3.2HG0125550	0.0572319	0.903139	-0.498569	0.0174136	-0.189843	0.535891	-0.137953	0.727675	0.0669221	1	-0.118086	0.871779	-0.267143	0.543901	-0.303277	0.21876	Elongation factor 1-beta
HORVU.MOREX.r3.2HG0127150	-0.0991598	0.737404	-0.38262	0.0254864	-0.37672	0.0202587	-0.336865	0.0700389	-0.0523071	1	-0.0103005	1	-0.0882526	0.935181	0.214799	0.336685	Glucosamine-6-phosphate deaminase
HORVU.MOREX.r3.2HG0127290	-0.46047	0.730404	1.78975	0.0188381	-0.130576	0.938303	0.000378464	1	0.154372	1	-0.203803	0.958469	-0.582738	0.842952	0.487365	0.676005	Mitochondrial import inner membrane translocase subunit Tim17
HORVU.MOREX.r3.2HG0127360	0.461098	0.552695	1.14943	0.0282786	0.553277	0.44047	-1.00362	0.116324	-0.192536	1	0.170673	0.929653	0.910506	0.201835	0.402264	0.599782	PI-PLC X domain-containing protein
HORVU.MOREX.r3.2HG0133420	0.572686	0.156244	1.02296	0.00195823	0.237095	0.656263	0.43618	0.395903	-0.185948	1	-0.0452934	0.991597	0.370175	0.652858	-0.101843	0.874554	Leucine-rich repeat receptor-like protein kinase family protein
HORVU.MOREX.r3.2HG0133550	0.497764	0.31193	0.885848	0.0204706	0.808103	0.029105	0.641255	0.20089	0.208845	1	0.810198	0.0469417	0.608985	0.275094	1.02353	0.00317396	Calcium-dependent protein kinase
HORVU.MOREX.r3.2HG0133570	-0.402655	0.444783	-0.814254	0.0233065	-0.477465	0.261335	-0.208141	0.750499	-0.334339	0.940323	-0.568633	0.287781	-0.122811	0.973247	-0.38715	0.520636	Protein TIC 20 chloroplastic
HORVU.MOREX.r3.2HG0134720	0.0196506	0.983642	-0.690752	0.0161897	-0.421102	0.22834	-0.0818404	0.906055	-0.08589	1	-0.266486	0.719675	-0.447529	0.338443	-0.564929	0.0679796	Methionyl-tRNA synthetase
HORVU.MOREX.r3.2HG0135040	0.0479545	0.941329	-0.650782	0.0195452	-0.720027	0.00563001	-0.143844	0.801295	-0.10725	1	-0.319749	0.555216	-0.0955997	0.972596	-0.321012	0.364221	Chlorophyll a-b binding protein chloroplastic
HORVU.MOREX.r3.2HG0135830	0.0153584	0.980228	-0.489188	0.0272587	-0.202392	0.486042	-0.0328845	0.959884	0.0369003	1	-0.0273573	0.992121	-0.0368919	0.990075	-0.0302231	0.951859	YGGT family protein
HORVU.MOREX.r3.2HG0136480	1.13194	0.306399	2.04295	0.0116046	2.20209	0.00778473	0.945994	0.452484	0.803519	0.983215	2.48184	0.00283996	1.66588	0.123704	1.77624	0.0336661	Serine/threonine-protein kinase
HORVU.MOREX.r3.2HG0138210	-0.293386	0.462088	-0.570935	0.0444053	-0.449292	0.138308	0.119226	0.836364	0.0818429	1	-0.329851	0.533	-0.243046	0.77215	-0.392474	0.21587	Isopentenyl-diphosphate delta-isomerase
HORVU.MOREX.r3.2HG0138810	0.594409	0.400361	1.5887	0.00155956	1.2777	0.00924245	0.818321	0.22607	2.40274	0.000142295	1.8732	0.000356268	0.66818	0.522151	1.21728	0.0152992	Cysteine-rich receptor kinase
HORVU.MOREX.r3.2HG0142030	0.617139	0.105343	0.764468	0.0243087	0.828507	0.00902491	0.240442	0.695672	0.239124	1	0.207822	0.842578	0.375379	0.622008	0.950568	0.00120378	Phosphoadenosine phosphosulfate reductase
HORVU.MOREX.r3.2HG0153230	0.438891	0.228308	0.823323	0.00224172	0.678779	0.0137283	0.404228	0.332947	0.0866256	1	0.536785	0.136194	0.353102	0.560585	1.06813	8.13e-06	Non-specific serine/threonine protein kinase
HORVU.MOREX.r3.2HG0159790	-0.189865	0.776967	-0.863104	0.0134857	-0.754917	0.0269994	-0.160454	0.826191	0.346455	0.940323	-0.529726	0.494126	0.662683	0.290479	-0.965802	0.0207496	dCTP pyrophosphatase 1
HORVU.MOREX.r3.2HG0160270	-0.144306	0.699715	-0.478329	0.0283737	0.00745255	0.995184	0.0628847	0.901175	0.00331854	1	-0.0524346	0.965508	-0.179381	0.812768	-0.1596	0.614318	40S ribosomal protein S8
HORVU.MOREX.r3.2HG0161670	-0.194297	0.551023	-0.514209	0.0177308	0.0256618	0.960213	0.00551593	0.999649	-0.14232	1	-0.0101562	1	0.0519158	0.983518	-0.342521	0.178937	SWI/SNF complex component SNF12-like protein
HORVU.MOREX.r3.2HG0162320	0.284487	0.768143	1.31028	0.0122208	0.592735	0.393274	0.120016	0.931047	0.0818189	1	0.173443	0.946887	0.827704	0.34594	1.4059	0.00795074	F-box protein
HORVU.MOREX.r3.2HG0162520	0.604735	0.14812	0.78597	0.0283737	0.184083	0.752855	0.47975	0.330276	0.442805	0.829568	0.154494	0.918941	0.235922	0.90463	0.611412	0.145763	Chaperone protein dnaJ-related
HORVU.MOREX.r3.2HG0164340	0.284729	0.836058	1.90435	0.00619251	1.59696	0.0188932	0.732353	0.509407	0.445151	1	0.758854	0.582868	1.75071	0.0196038	1.84014	0.00873187	Ethylene-responsive transcription factor
HORVU.MOREX.r3.2HG0168170	0.30328	0.196471	-0.427446	0.0332576	-0.0218861	0.964463	-0.00553571	0.99905	-0.153494	1	-0.264453	0.495791	-0.141563	0.865627	-0.229042	0.377145	COP9 signalosome complex subunit 8
HORVU.MOREX.r3.2HG0169700	0.142012	0.809122	0.722863	0.0242435	0.345785	0.399493	-0.267988	0.626929	0.0849048	1	0.0835021	0.964243	-0.186544	0.925252	-0.27286	0.611177	transmembrane protein
HORVU.MOREX.r3.2HG0170290	0.628013	0.237726	1.08453	0.00830467	0.98418	0.0173522	0.30942	0.691397	0.273426	1	0.443649	0.624296	0.546904	0.524614	0.533684	0.312463	Chloride channel protein
HORVU.MOREX.r3.2HG0172300	-0.494519	0.768491	1.90488	0.0457648	2.30111	0.00817342	0.115768	0.967165	0.559014	1	0.961401	0.569794	1.29622	0.398877	1.04653	0.350193	Histidine protein kinase SaeS
HORVU.MOREX.r3.2HG0172320	-0.029773	0.936442	-0.352009	0.0317112	-0.0580853	0.842679	0.0303128	0.947116	0.0326596	1	-0.158837	0.664796	-0.175142	0.657157	-0.212889	0.267113	Histone H3
HORVU.MOREX.r3.2HG0173430	0.0601474	0.933485	-0.694011	0.0332139	-0.307385	0.4787	-0.213859	0.713779	-0.0037809	1	0.0299178	0.9962	-0.164864	0.933323	-0.479522	0.219004	30S ribosomal protein 3 chloroplastic
HORVU.MOREX.r3.2HG0173520	0.481156	0.424664	-1.06029	0.01941	-0.0808309	0.93491	0.719012	0.234881	0.0656019	1	-0.375996	0.76396	-0.275427	0.905781	-0.103787	0.909211	Amino acid transporter putative
HORVU.MOREX.r3.2HG0173970	-0.0734042	0.963759	-1.32745	0.047518	-0.103158	0.943444	-0.718533	0.463598	-0.44126	1	-0.75901	0.532578	-0.193379	0.978533	-0.026682	0.992797	Gibberellin-regulated protein 2
HORVU.MOREX.r3.2HG0176810	0.555867	0.0504886	0.726643	0.00361189	0.7309	0.00268903	0.375287	0.318738	-0.112056	1	0.448322	0.21009	0.775958	0.00180551	0.769089	0.00126524	F-box family protein
HORVU.MOREX.r3.2HG0178460	0.101931	0.899604	1.41564	8.67e-06	0.0572384	0.944087	-0.162949	0.833712	-0.420908	0.849621	0.431219	0.531858	0.156392	0.95957	-0.365446	0.503778	LETM1 and EF-hand domain-containing protein 1 mitochondrial
HORVU.MOREX.r3.2HG0178930	0.416813	0.370924	1.12533	0.000168698	0.503954	0.203379	0.605799	0.149182	0.162529	1	0.215759	0.847434	0.854692	0.0106634	1.38197	7.73e-07	Hydroxycinnamoyl-CoA shikimate/quinate hydroxycinnamoyltransferase
HORVU.MOREX.r3.2HG0179650	1.24292	0.0627121	1.35701	0.0182303	1.58241	0.00342135	0.551534	0.563112	0.404586	1	0.732357	0.495791	1.8966	0.00122097	1.29573	0.0407002	Receptor-like kinase
HORVU.MOREX.r3.2HG0179670	0.179932	0.612625	-0.471109	0.0414765	-0.128701	0.725164	-0.149609	0.717129	0.331433	0.620526	-0.177634	0.799754	-0.00319363	1	-0.0587069	0.901177	Trafficking protein particle complex subunit 2
HORVU.MOREX.r3.2HG0180500	-0.272977	0.646366	-0.750224	0.0462973	-0.119057	0.86041	0.513832	0.301691	0.203484	1	0.143671	0.919301	-0.12786	0.971043	-0.109035	0.871924	Glutaredoxin
HORVU.MOREX.r3.2HG0181700	0.255313	0.61645	0.885917	0.00199034	1.22159	4.15e-06	0.545374	0.160916	-0.109991	1	0.249277	0.772261	0.646163	0.0903222	0.614439	0.0691542	L-allo-threonine aldolase
HORVU.MOREX.r3.2HG0182010	1.16606	0.0717431	2.13701	6.89e-05	1.90475	0.00012183	0.980146	0.20301	1.22566	0.0815529	1.9494	0.00010762	0.96708	0.309379	1.86295	0.000966809	Phenylalanine ammonia-lyase
HORVU.MOREX.r3.2HG0185880	-0.181724	0.904093	1.60472	0.0179495	1.9944	0.00111831	-0.318396	0.821502	-0.0203804	1	1.17427	0.170759	0.758497	0.633598	1.72713	0.00629803	Purine nucleoside phosphorylase DeoD-type
HORVU.MOREX.r3.2HG0186020	0.187493	0.700621	-0.712023	0.00786679	-0.325405	0.376681	-0.672597	0.0195432	-0.140415	1	0.0984688	0.930025	-0.450631	0.27874	-0.270498	0.468579	alpha/beta-Hydrolases superfamily protein
HORVU.MOREX.r3.2HG0186410	0.235984	0.821033	1.2268	0.0394793	1.31707	0.0101138	0.298678	0.794485	0.134064	1	0.240329	0.897132	0.300074	0.922206	0.783996	0.205818	Beta-carotene hydroxylase
HORVU.MOREX.r3.2HG0186540	1.10865	0.269028	1.78822	0.0289217	3.02975	3.53e-05	1.29397	0.224687	0.823497	0.935384	1.68117	0.066584	1.00242	0.525913	2.04226	0.00726918	FXYD domain-containing ion transport regulator 3
HORVU.MOREX.r3.2HG0186670	-0.382604	0.0904063	-0.424073	0.0444555	-0.36694	0.0913878	-0.282666	0.320269	-0.148424	1	-0.0294237	0.990354	-0.0426413	0.987884	-0.00303669	1	3-oxo-5-alpha-steroid 4-dehydrogenase 3
HORVU.MOREX.r3.2HG0186870	0.0286388	0.992599	1.86771	0.00450834	1.27524	0.0670825	1.13663	0.184768	0.576206	0.995106	0.697587	0.615394	0.256522	0.961248	0.578264	0.525932	SPX domain-containing family protein
HORVU.MOREX.r3.2HG0187430	0.239807	0.5509	-0.584462	0.0264111	-0.353846	0.26651	-0.185982	0.696711	0.0609039	1	-0.233422	0.727286	-0.257429	0.727594	-0.108346	0.818445	Transmembrane emp24 domain-containing protein
HORVU.MOREX.r3.2HG0188640	-0.826433	0.166163	-1.04927	0.0289299	-0.615085	0.301318	-0.812119	0.161304	0.142784	1	-0.837114	0.401624	-0.664607	0.466997	-0.398578	0.570223	NHL domain protein
HORVU.MOREX.r3.2HG0188860	0.617023	0.327409	1.38886	0.00137169	1.0155	0.0247984	0.168539	0.874757	-0.252029	1	0.715886	0.315042	0.684868	0.396328	1.84585	2.92e-06	Copper-transporting ATPase
HORVU.MOREX.r3.2HG0191770	0.387487	0.404429	0.736751	0.0256869	0.528355	0.155713	-0.617812	0.111277	0.0387022	1	0.176766	0.875148	0.118196	0.971043	0.880299	0.00401272	Ethylene-responsive transcription factor putative
HORVU.MOREX.r3.2HG0192270	0.514313	0.29707	0.894604	0.0315751	0.623657	0.139681	-0.211956	0.795293	0.220309	1	0.795891	0.0729933	0.502316	0.482693	0.200751	0.744564	Sodium transporter
HORVU.MOREX.r3.2HG0193400	-0.133581	0.862566	-0.823939	0.034318	-0.53861	0.22332	-0.300877	0.640884	-0.18333	1	-0.470502	0.540689	-0.0573489	0.993796	-0.417945	0.445754	DAG protein chloroplastic
HORVU.MOREX.r3.2HG0194810	-0.0392583	0.979069	-1.36431	0.00609328	-1.14532	0.0236069	-1.466	0.00416852	-0.306049	1	-1.58173	0.00398812	-1.22937	0.0272417	-0.910596	0.121966	Gag-Pro-Pol polyprotein
HORVU.MOREX.r3.2HG0194820	-0.0781041	0.929475	-1.35203	0.000103344	-0.802209	0.0384524	-0.37326	0.570163	-0.121061	1	-0.451923	0.57985	-0.204844	0.929686	-0.281533	0.672646	Transcription factor
HORVU.MOREX.r3.2HG0195290	1.7154	0.211623	2.64888	0.0180217	3.1182	0.0034842	1.70929	0.243494	6.60439	1.77e-05	2.58867	0.0383064	2.76125	0.0217632	3.17989	0.00279869	Receptor-like kinase
HORVU.MOREX.r3.2HG0196990	1.27465	0.182862	1.9976	0.0109834	1.97664	0.109429	2.20403	0.0805596	0.976235	0.793217	2.24742	0.00226438	1.60175	0.073767	3.47643	2.53e-07	Methyl esterase
HORVU.MOREX.r3.2HG0197380	0.0573498	0.925988	0.58503	0.0405863	0.109634	0.816673	-0.0778631	0.905047	-0.335109	0.800887	-0.00815923	1	0.131741	0.934523	0.0458089	0.941876	E3 ubiquitin-protein ligase RNF14
HORVU.MOREX.r3.2HG0197890	0.233966	0.65678	-0.745444	0.0233777	-0.476253	0.224812	-0.169649	0.806911	-0.180792	1	-0.31777	0.620979	-0.133395	0.950273	0.0400105	0.956812	IMPACT family member in pol 5region
HORVU.MOREX.r3.2HG0199050	0.0964934	0.932464	1.38621	0.00238437	1.37275	0.00192553	0.62005	0.404059	0.364723	1	1.55937	0.000409468	1.70184	6.09e-05	2.76899	6.33e-12	Histone-lysine N-methyltransferase
HORVU.MOREX.r3.2HG0199560	0.333355	0.85956	2.34138	0.0121963	2.11848	0.0224742	1.05097	0.470494	-0.222142	1	0.48414	0.875949	2.72911	0.00450589	1.2733	0.252958	Organic cation transporter-like protein
HORVU.MOREX.r3.2HG0200880	2.23608	0.0857464	4.33878	0.000101154	3.72385	0.000893065	0.811276	0.689177	1.60653	0.642548	1.89329	0.210018	3.72089	0.00101981	3.22669	0.0030944	Cytochrome P450 family protein
HORVU.MOREX.r3.2HG0201190	-0.247548	0.895559	2.02128	0.0137833	1.27895	0.182178	0.330387	0.853072	0.00807433	1	2.28278	0.00623482	2.13828	0.0199234	3.00221	3.3e-05	Oxidative stress 3 putative isoform 2
HORVU.MOREX.r3.2HG0206030	-0.870663	0.172716	-1.30303	0.0108801	-0.695758	0.278584	0.275703	0.793571	0.211904	1	-0.0255902	1	-0.68351	0.512525	-0.725374	0.239266	ATP-binding cassette sub-family A member 7
HORVU.MOREX.r3.2HG0208660	1.26481	0.0792445	1.8627	0.00215213	2.37718	2.58e-05	2.24152	0.000213966	1.11078	0.437155	1.71394	0.00952133	1.63149	0.0309193	2.3136	0.000154687	Heavy metal transport/detoxification superfamily protein
HORVU.MOREX.r3.2HG0209160	0.290898	0.555181	0.72907	0.0222389	-0.125598	0.825106	-0.398706	0.396484	-0.0911032	1	-0.132678	0.918276	-0.0124379	1	0.00336321	1	defensin-like protein
HORVU.MOREX.r3.2HG0209290	-0.462305	0.349941	-0.788862	0.0315846	-0.754627	0.0383272	-0.0719241	0.943561	-0.192789	1	-0.327495	0.733029	-0.36904	0.711959	-0.927776	0.00995091	Ralf-like protein
HORVU.MOREX.r3.2HG0210630	-0.485014	0.71824	-1.65916	0.0470049	-1.80096	0.408202	-2.43708	0.431989	-0.378255	1	-0.388614	0.886145	-0.691111	0.848426	-0.166258	0.936399	Heat shock protein
HORVU.MOREX.r3.2HG0210970	0.0922447	0.922582	1.15576	0.00272687	0.906561	0.0300194	-0.267469	0.732959	-0.324809	1	0.349946	0.74076	0.678465	0.27901	0.64984	0.165456	Protein BPS1 chloroplastic-like protein
HORVU.MOREX.r3.2HG0211040	0.628996	0.117743	0.752401	0.0382446	0.467627	0.268145	0.640963	0.13587	0.0965636	1	0.586355	0.265255	0.157076	0.946263	1.02337	0.00137879	Response regulator
HORVU.MOREX.r3.2HG0213220	0.0871544	0.989555	-5.84575	0.000134874	0.0635999	0.991945	-5.13053	0.00329046	0.263202	1	0.56729	0.844389	0.482715	0.929686	-0.573023	0.685291	Acyl-CoA-binding domain-containing protein
HORVU.MOREX.r3.2HG0213730	0.621791	0.108284	0.706483	0.0457067	1.01417	0.00073883	-0.000149135	1	-0.0391442	1	0.898966	0.00527113	0.912886	0.00537197	1.76914	1.21e-10	ATP-dependent Clp protease ATP-binding subunit ClpX
HORVU.MOREX.r3.3HG0220800	0.510843	0.350351	1.1857	0.00114999	0.581151	0.219631	0.537459	0.378154	0.642902	0.374092	0.102439	0.958072	0.539275	0.506229	0.430586	0.434869	Receptor-like kinase
HORVU.MOREX.r3.3HG0223160	0.555559	0.221423	1.04212	0.00214102	0.326204	0.513325	0.407124	0.450365	0.269589	1	0.280769	0.76499	0.200503	0.922604	0.556259	0.185551	aberrant root formation protein
HORVU.MOREX.r3.3HG0224710	0.249476	0.718801	-0.919423	0.0380125	0.794349	0.0415163	0.254752	0.72691	0.107812	1	-0.00983027	1	-0.167202	0.946964	0.27842	0.628717	tRNA (Adenine(58)-N(1))-methyltransferase non-catalytic subunit trm6
HORVU.MOREX.r3.3HG0224760	0.693191	0.128518	1.49678	6.34e-06	0.598442	0.187104	1.08851	0.00344261	0.904531	0.0514973	0.920659	0.0199157	0.635065	0.272207	1.37845	2.69e-05	Alanine--tRNA ligase
HORVU.MOREX.r3.3HG0226120	0.204681	0.823767	-1.0638	0.0270439	-0.108553	0.912374	-0.642841	0.334284	-0.249379	1	0.0113599	1	-0.867108	0.16552	0.62826	0.26437	Heat shock protein
HORVU.MOREX.r3.3HG0226130	-0.219564	0.743706	-0.779027	0.0447809	-0.167259	0.796986	-0.551733	0.27155	-0.248601	1	-0.0143411	1	-0.743793	0.0962023	0.0775124	0.921115	Heat shock protein
HORVU.MOREX.r3.3HG0228030	-0.289709	0.569729	-0.960848	0.00108348	-0.34421	0.434128	0.204695	0.7401	0.243062	1	-0.170747	0.881717	-0.485199	0.371984	-0.960307	0.000879905	14-3-3 protein
HORVU.MOREX.r3.3HG0228870	-0.0222409	0.973933	-0.621699	0.00958763	-0.270617	0.41446	0.0925808	0.872815	0.0452354	1	-0.222294	0.733664	-0.630433	0.0117479	-0.64394	0.0109455	transmembrane protein
HORVU.MOREX.r3.3HG0229180	1.50796	0.0529454	2.77018	1.39e-05	3.61974	1.25e-08	2.57793	8.63e-05	1.58837	0.0807279	2.34946	0.000264297	1.87676	0.00772309	2.83291	4.43e-06	Cytochrome P450
HORVU.MOREX.r3.3HG0229580	-1.26674	0.340596	2.01675	0.0350086	-0.596592	0.530176	0.31046	0.818538	0	1	0	1	0.309218	0.971976	0.465128	0.78847	3-ketoacyl-CoA synthase
HORVU.MOREX.r3.3HG0230170	-0.378351	0.508545	-1.06122	0.00557262	-0.393078	0.457953	-0.293893	0.671783	0.123333	1	-0.188819	0.891127	-0.141171	0.97324	-0.231253	0.760889	Rhomboid-like protein
HORVU.MOREX.r3.3HG0231380	-0.923509	0.351938	3.18568	1.27e-06	2.39349	5.75e-05	1.00935	0.293111	0.0925315	1	1.79062	0.00826071	1.58548	0.0378343	3.99437	1.2e-11	NAC domain-containing protein
HORVU.MOREX.r3.3HG0231970	-0.0850286	0.853356	-0.513173	0.0232455	-0.481151	0.0324553	0.193181	0.614498	0.178488	1	-0.190714	0.769115	-0.27316	0.584734	-0.344124	0.198598	Gap junction beta-4 protein isoform 1
HORVU.MOREX.r3.3HG0234040	-0.152363	0.932343	1.90752	0.0157152	3.00745	1.77e-05	1.10294	0.314138	0.996778	0.791375	1.70423	0.0527495	1.65181	0.0824009	2.1563	0.00391719	Inhibitor protein
HORVU.MOREX.r3.3HG0234670	-0.0621062	0.933077	-0.786365	0.0245517	-0.314915	0.494944	0.273609	0.629162	-0.0906871	1	0.321585	0.723124	-0.308178	0.755871	-0.0709266	0.92206	Mini-chromosome maintenance complex-binding protein
HORVU.MOREX.r3.3HG0235760	0.998061	0.134227	2.29895	5.73e-06	2.07387	4.75e-05	1.21528	0.0630552	0.201642	1	1.02464	0.158241	1.28843	0.0651399	1.84503	0.000364515	Lectin receptor kinase
HORVU.MOREX.r3.3HG0236660	0.738145	0.260913	1.96536	1.35e-05	1.27983	0.00738746	1.00445	0.103105	0.0533688	1	0.788512	0.277232	1.18804	0.0302124	1.4376	0.00225392	ATP-dependent 6-phosphofructokinase
HORVU.MOREX.r3.3HG0237840	-0.200145	0.611609	-0.81964	0.00012494	-0.0430216	0.937303	-0.0453376	0.949611	-0.147571	1	0.0563259	0.972198	-0.299178	0.573621	-0.222702	0.528425	60S ribosomal protein L18a-like protein
HORVU.MOREX.r3.3HG0237990	1.36932	0.0912595	1.6086	0.0439098	1.69556	0.0163959	2.17817	0.00905429	0.97224	0.727615	1.16676	0.238844	1.51548	0.0952674	3.19569	1.55e-06	Type I inositol-1 4
HORVU.MOREX.r3.3HG0240590	-0.199252	0.772284	1.32513	7.84e-05	0.0801007	0.920179	0.183706	0.824636	0.0855405	1	-0.00959124	1	-0.0247287	1	0.225051	0.714442	Chloride channel protein
HORVU.MOREX.r3.3HG0241670	0.77479	0.392743	1.96415	0.000434955	1.87756	0.000735124	1.13543	0.114744	0.208522	1	1.7607	0.00273661	0.979187	0.305552	3.12203	1.07e-09	DNA-directed RNA polymerase subunit beta
HORVU.MOREX.r3.3HG0241780	-0.0648877	0.963621	1.31928	0.0397924	0.290829	0.75678	1.08774	0.112567	0.173143	1	0.309046	0.858667	0.700542	0.466997	1.12086	0.0255103	Triose phosphate/phosphate translocator chloroplastic
HORVU.MOREX.r3.3HG0243040	0.367135	0.359071	0.741803	0.00998646	0.931249	0.000346354	0.496763	0.204118	0.520264	0.306024	0.420034	0.374908	0.815687	0.00348374	0.776144	0.00818526	Cytochrome P450 family cinnamate 4-hydroxylase
HORVU.MOREX.r3.3HG0243170	0.521514	0.325375	1.14184	0.00139795	0.78694	0.0562078	0.519043	0.350589	0.521123	0.720638	0.264984	0.817121	1.07548	0.0070279	1.01193	0.00891888	Fatty acid oxidation complex subunit alpha
HORVU.MOREX.r3.3HG0244960	-0.741412	0.0893498	-1.24609	0.00077119	-0.622148	0.180454	0.393794	0.563209	-0.44485	0.872863	-0.177102	0.914459	-0.288639	0.842952	0.143456	0.838816	TPR repeat-containing thioredoxin TTL1
HORVU.MOREX.r3.3HG0248140	0.211099	0.917504	4.27419	1.38e-06	2.72135	0.00181883	3.80781	2.2e-05	0.774431	1	2.33663	0.012506	2.52809	0.010262	4.25223	7.17e-07	Late embryogenesis abundant protein Lea14
HORVU.MOREX.r3.3HG0252110	0.125631	0.819496	0.624266	0.0327371	-0.106434	0.835264	-0.0452781	0.957847	0.143567	1	0.214856	0.811786	0.156363	0.922206	0.161308	0.736184	Isocitrate dehydrogenase [NADP]
HORVU.MOREX.r3.3HG0252660	-0.368586	0.45493	0.835344	0.031082	0.0591696	0.938364	0.0206023	0.991371	-0.274221	1	0.282249	0.767801	0.360571	0.73395	0.439983	0.299994	Sialyltransferase-like protein 2
HORVU.MOREX.r3.3HG0254600	0.330574	0.498473	0.771917	0.0201342	1.25198	5.4e-06	0.398437	0.435225	0.525414	0.508769	0.741263	0.0331697	0.869987	0.00828873	1.32307	1.6e-06	NAC domain-containing protein
HORVU.MOREX.r3.3HG0256380	-0.333278	0.682435	-1.02428	0.0441545	-0.678287	0.238568	0.946725	0.0943497	0.0946465	1	-0.597482	0.525211	-0.133369	0.980998	-1.00284	0.0407002	Ubiquitin-conjugating enzyme E2
HORVU.MOREX.r3.3HG0261880	-0.225725	0.472103	0.660089	0.00051963	0.241779	0.382629	-0.225349	0.504107	-0.147377	1	0.225678	0.627148	0.315889	0.373884	0.721725	8.38e-05	DUF789 family protein
HORVU.MOREX.r3.3HG0266020	-0.015753	0.983723	-0.569788	0.011309	-0.104533	0.796802	-0.0818815	0.875493	0.137055	1	0.035576	0.98828	-0.468491	0.0910972	-0.0516396	0.914348	Protein transport protein Sec61 beta subunit
HORVU.MOREX.r3.3HG0270190	0.145955	0.816818	-0.731648	0.0226204	-0.38859	0.327945	0.460358	0.290186	-0.138749	1	-0.299043	0.756683	0	1	1.89235	0.500784	dihydroflavonol 4-reductase/flavanone protein
HORVU.MOREX.r3.3HG0270240	1.02373	0.151502	1.999	0.00019952	2.68656	1.3e-07	1.85127	0.0013977	0.613721	0.935797	2.22902	1.95e-05	2.88926	2.17e-08	4.16176	1.26e-15	ATP-dependent zinc metalloprotease FtsH
HORVU.MOREX.r3.3HG0271450	0.0529022	0.937655	-0.796122	0.00391421	-0.228919	0.605233	-0.123091	0.846894	0.0210593	1	-0.153555	0.885005	-0.209308	0.871642	-0.416014	0.23162	3R-hydroxymyristoyl-dehydratase-hydroxymyristoyl ACP dehydrase isoform 1
HORVU.MOREX.r3.3HG0272270	0.014792	0.992848	-0.822593	0.0182036	-0.228682	0.678107	0.0912937	0.915945	0.197306	1	-0.541748	0.351154	0.0307409	1	-0.46452	0.29825	Chromosome partition protein MukB
HORVU.MOREX.r3.3HG0272350	0.127595	0.89397	-1.0915	0.0193773	-0.233245	0.768061	0.00786944	1	-0.0839678	1	-0.409305	0.745873	-0.151007	0.974306	-0.744123	0.180488	Lipase
HORVU.MOREX.r3.3HG0272430	-0.289932	0.520537	-0.660066	0.0388763	-0.145095	0.776368	0.310386	0.526211	-0.0148131	1	-0.338679	0.606765	-0.173633	0.917933	-0.437846	0.239011	Pectin lyase-like superfamily protein
HORVU.MOREX.r3.3HG0274170	0.414757	0.807522	-2.1577	0.0193345	-0.729081	0.584629	0.495874	0.778728	-0.426579	1	-0.0507693	1	-0.145378	0.992733	-1.71808	0.0742973	Dihydroflavonol-4-reductase
HORVU.MOREX.r3.3HG0275460	1.41009	0.19251	2.36523	0.00354444	1.45517	0.107579	0.771597	0.58348	0.182899	1	2.06861	0.0177392	0.785396	0.792647	3.71411	9.22e-06	Translation initiation factor IF-1 chloroplastic
HORVU.MOREX.r3.3HG0276340	-0.346321	0.595491	-0.852969	0.0491582	-0.561222	0.277014	0.0135885	0.99799	0.0955225	1	0.139895	0.938024	-0.722783	0.230759	-0.175341	0.823138	Trichome birefringence-like protein
HORVU.MOREX.r3.3HG0278640	0.290127	0.396067	0.793426	0.000185393	0.39892	0.13854	-0.0109583	0.995676	0.0194218	1	0.624029	0.0100916	0.450279	0.16734	0.604014	0.00986999	RING/U-box superfamily protein
HORVU.MOREX.r3.3HG0280400	0.289708	0.859363	1.83262	0.0227085	2.23744	0.00305598	1.71852	0.0738041	0.0870797	1	0.729581	0.674612	0.720974	0.76161	1.57008	0.0507749	O-acyltransferase WSD1
HORVU.MOREX.r3.3HG0281250	0.572543	0.312003	1.03776	0.0181531	0.812765	0.0761077	0.661801	0.253691	0.456038	0.915442	0.86224	0.0867671	0.225622	0.934523	0.994344	0.0237031	Protein kinase family protein
HORVU.MOREX.r3.3HG0282510	-0.413034	0.607031	1.3849	0.00447405	-0.00745533	1	-0.593623	0.454745	0.130909	1	-0.247316	0.885005	0.771798	0.335366	0.286712	0.733328	ABC transporter B family protein
HORVU.MOREX.r3.3HG0282930	-0.312928	0.736192	-1.15433	0.029	-0.516019	0.476135	-0.772926	0.276444	-0.606458	0.891511	0.0284879	1	0.270585	0.935181	0.993579	0.0833252	AWPM-19-like membrane family protein
HORVU.MOREX.r3.3HG0284680	-0.668555	0.449278	1.3329	0.0453392	0.00182753	1	-0.162688	0.917504	-1.04918	0.224384	-0.300172	0.876836	-0.130231	0.986988	-0.00480467	1	Methyltransferase-like
HORVU.MOREX.r3.3HG0284870	1.12211	0.198124	2.1166	0.00097832	1.76379	0.010442	0.213114	0.89615	0.40739	1	1.24427	0.154298	1.3152	0.177523	3.34848	3.14e-07	WEB family protein chloroplastic
HORVU.MOREX.r3.3HG0286300	0.994739	0.273692	2.11891	0.000955064	2.77983	5.08e-06	1.17091	0.185606	0.946642	0.740638	1.7895	0.010163	1.6148	0.0357314	2.93452	1.53e-06	senescence regulator (Protein of unknown function DUF584)
HORVU.MOREX.r3.3HG0287660	0.404596	0.599422	1.13935	0.0142129	1.05501	0.0230007	0.38488	0.638857	0.180332	1	0.583524	0.494893	0.685643	0.411458	1.36016	0.0015165	Oxidative stress 3
HORVU.MOREX.r3.3HG0288690	1.26804	0.722853	7.94001	0.0013964	5.6262	0.0203861	3.23101	0.315569	1.47075	1	3.17542	0.299508	5.52307	0.0239546	3.20642	0.174666	Early nodulin-like protein
HORVU.MOREX.r3.3HG0289030	-0.00988971	0.994576	-0.527939	0.0375242	-0.315514	0.304077	-0.15296	0.744755	0.135098	1	0.157162	0.841671	-0.220778	0.783399	-0.0954829	0.82959	Neuronal acetylcholine receptor subunit alpha-5
HORVU.MOREX.r3.3HG0289920	0.114971	0.801477	-0.60419	0.00957785	-0.0195325	0.978161	-0.285268	0.434394	0.0632183	1	0.00469636	1	-0.277884	0.612541	0.109322	0.794906	Calcyclin-binding protein
HORVU.MOREX.r3.3HG0291150	0.139461	0.833723	-0.706117	0.0460043	-0.501199	0.204132	0.135547	0.853832	-0.167347	1	-0.482208	0.373141	-0.362219	0.669288	-0.478664	0.227712	Blue copper protein
HORVU.MOREX.r3.3HG0292020	1.01576	0.306206	2.55174	0.000151145	2.18727	0.00100425	0.718574	0.562609	0.518657	1	3.50238	4.68e-06	1.98662	0.00715791	3.61842	8.2e-09	Tyrosine decarboxylase
HORVU.MOREX.r3.3HG0292100	0.533763	0.303965	-0.867179	0.0411369	-0.371571	0.488989	-0.303558	0.666789	-0.0490207	1	-0.0676808	0.985117	0.487006	0.588787	-0.0679617	0.94143	ATP-binding ABC transporter
HORVU.MOREX.r3.3HG0292470	0.482327	0.384969	0.861399	0.0351105	0.505802	0.303854	-0.326341	0.641847	0.263129	1	0.458874	0.56261	0.27583	0.886306	0.753841	0.0864175	Coenzyme Q-binding protein COQ10 mitochondrial
HORVU.MOREX.r3.3HG0293850	0.107328	0.949883	1.68127	0.0285842	0.907155	0.316305	0.1958	0.915589	-0.127012	1	0.96796	0.472625	0.865322	0.551463	1.60538	0.0176517	Diacylglycerol kinase
HORVU.MOREX.r3.3HG0294100	-0.213822	0.568198	-0.524673	0.0321496	-0.427008	0.099632	-0.195377	0.639555	0.07767	1	-0.15821	0.836918	-0.192447	0.827217	-0.630513	0.00486144	NAD(P)H dehydrogenase (Quinone)
HORVU.MOREX.r3.3HG0294380	-0.278569	0.505209	-0.577232	0.0499796	0.176631	0.710245	-0.324949	0.463974	-0.0214149	1	-0.158677	0.887306	-0.90836	0.00251494	-0.21511	0.711774	Nuclear transport factor 2
HORVU.MOREX.r3.3HG0295150	-0.270354	0.625295	-0.758706	0.0252189	-0.106252	0.869579	0.263547	0.664878	-0.0699716	1	-0.221098	0.883589	-0.278958	0.85273	0.0319726	0.974312	DNA-(apurinic or apyrimidinic site) lyase
HORVU.MOREX.r3.3HG0296420	0.598616	0.102325	0.737394	0.0243087	0.669109	0.0405589	0.83652	0.0104457	0.167579	1	1.0156	0.00047264	0.270173	0.810728	0.81452	0.00685104	91A protein
HORVU.MOREX.r3.3HG0298680	0.222595	0.802036	1.0732	0.0228136	0.13029	0.889891	0.252549	0.792017	0.203631	1	0.143447	0.949662	-0.113064	0.98419	0.233378	0.780691	Myb transcription factor
HORVU.MOREX.r3.3HG0298790	0.474709	0.263521	1.37079	1.11e-06	1.28999	1.59e-06	0.65569	0.102132	0.101008	1	0.336173	0.647609	0.437804	0.486479	0.845814	0.00736615	Amidophosphoribosyltransferase
HORVU.MOREX.r3.3HG0298800	0.263998	0.707324	0.915777	0.0386831	0.108141	0.89104	0.186004	0.834897	-0.157993	1	-0.048274	0.994178	0.259203	0.903577	0.354878	0.544551	Kinase-like protein
HORVU.MOREX.r3.3HG0299220	-0.242423	0.380713	-0.447782	0.0261194	-0.223261	0.390654	-0.350279	0.156116	-0.255667	0.78916	-0.0917616	0.902185	-0.221366	0.646025	-0.168469	0.5559	Kinase family protein
HORVU.MOREX.r3.3HG0299440	0.905186	0.136559	2.107	3.56e-06	2.07149	2.72e-06	1.5248	0.00318783	0.693404	0.762308	1.7384	0.000154044	2.24628	1.03e-06	3.28341	4.97e-14	Ethylene-responsive transcription factor
HORVU.MOREX.r3.3HG0300600	0.986467	0.115559	1.5113	0.00262648	1.08945	0.0366214	0.387114	0.679718	-0.051068	1	0.935861	0.205422	0.341696	0.902633	1.11034	0.0402505	Acidic endochitinase
HORVU.MOREX.r3.3HG0300620	-0.298284	0.74936	1.33789	0.00671229	2.1999	1.18e-07	1.28586	0.0132851	0.143874	1	1.08586	0.051424	0.94374	0.137873	1.4022	0.00300745	Leucine-rich repeat (LRR) family protein
HORVU.MOREX.r3.3HG0300830	-0.088827	0.901221	-0.719221	0.0420227	0.216397	0.688011	0.0432284	0.969317	-0.0704801	1	0.148505	0.904518	-0.184453	0.92521	0.277645	0.582652	Transcription initiation factor TFIID subunit 12
HORVU.MOREX.r3.3HG0301710	-0.197288	0.684564	-0.647261	0.0412221	-0.0683082	0.906741	0.264995	0.604054	-0.229359	1	0.0409193	0.991806	-0.0480283	0.991888	-0.0766971	0.894007	Phosphate transporter
HORVU.MOREX.r3.3HG0302120	0.429334	0.340641	-0.99386	0.00819822	0.408223	0.379295	-0.57236	0.339617	0.0224018	1	0.0760686	0.965462	-0.0988615	0.97719	-0.0852107	0.89224	Regulator of chromosome condensation (RCC1) family protein
HORVU.MOREX.r3.3HG0302160	0.82229	0.212196	1.51931	0.00252919	1.57429	0.00100221	0.802132	0.286897	0.200377	1	1.0081	0.111099	1.26134	0.0205374	1.24451	0.0161236	ABC subfamily C transporter
HORVU.MOREX.r3.3HG0302590	0.499064	0.512536	1.26061	0.0138038	1.05737	0.0401938	0.270945	0.806282	0.592913	0.856554	0.227048	0.901262	0.816664	0.313322	1.28812	0.00839788	Scarecrow transcription factor family protein
HORVU.MOREX.r3.3HG0302620	0.829518	0.0587965	0.87652	0.0325009	1.31932	0.000199639	0.256027	0.738507	0.310015	1	1.48453	4.17e-05	0.560535	0.453094	1.30856	0.000206195	Calcium-dependent lipid-binding domain-containing protein
HORVU.MOREX.r3.3HG0303110	-0.123464	0.776936	-0.50852	0.0354426	-0.319606	0.265988	-0.0757434	0.88757	0.0684168	1	0.0657794	0.957789	-0.217149	0.767485	-0.10438	0.800041	30S ribosomal protein S8 putative
HORVU.MOREX.r3.3HG0304720	0.260674	0.519461	0.766572	0.00169038	0.643076	0.00998528	0.103806	0.861923	-0.00315816	1	0.757595	0.00217221	0.360173	0.468167	0.934828	2.44e-05	RING finger protein
HORVU.MOREX.r3.3HG0305230	0.363473	0.551154	-0.997235	0.0144183	-0.422989	0.42005	0.509101	0.430849	0.0716053	1	-0.119215	0.951331	-0.396095	0.764371	-0.223732	0.781569	GDP-L-galactose phosphorylase 1
HORVU.MOREX.r3.3HG0306200	0.334123	0.478952	0.716734	0.0273034	0.583919	0.0917447	0.133167	0.848495	0.391893	0.81414	0.0711902	0.972354	0.463828	0.403262	0.741244	0.0171656	pfkB-like carbohydrate kinase family protein
HORVU.MOREX.r3.3HG0306430	0.377236	0.769521	1.95801	0.00379402	1.755	0.00923827	0.237014	0.881246	0.404365	1	0.933756	0.430803	1.81	0.0152446	2.03782	0.00264726	Tropinone reductase-like protein
HORVU.MOREX.r3.3HG0306450	-2.29908	0.245706	3.51639	0.0399793	0.715014	0.782748	-0.642104	0.835657	1.13169	1	-0.573068	0.961505	1.82915	0.621468	0.7374	0.791198	Histidinol-phosphate aminotransferase
HORVU.MOREX.r3.3HG0308180	0.0797372	0.950266	1.20745	0.0231672	1.18691	0.0168128	0.115405	0.933374	0.766067	0.703553	1.37327	0.0105223	0.561214	0.667654	1.8087	0.000164281	BTB/POZ and TAZ domain protein
HORVU.MOREX.r3.3HG0308570	-0.0482759	0.932343	-0.550412	0.0301609	-0.582814	0.0151932	-0.097908	0.858323	0.049243	1	-0.386629	0.300648	-0.308382	0.559575	-0.573616	0.0195917	Fiber protein Fb34
HORVU.MOREX.r3.3HG0309130	0.381671	0.272737	-0.72094	0.00489813	-0.425593	0.167183	-0.211708	0.66061	-0.125695	1	-0.70692	0.0140452	-0.270567	0.727538	-0.427619	0.185692	transmembrane protein putative (Protein of unknown function
HORVU.MOREX.r3.3HG0310110	0.383119	0.513695	1.26134	0.000582576	0.68134	0.122645	-0.0129422	0.9981	0.281845	1	0.180139	0.898022	0.561858	0.367633	0.467059	0.355996	lysine ketoglutarate reductase trans-splicing-like protein putative (DUF707)
HORVU.MOREX.r3.3HG0311140	-0.0369962	0.97896	0.98843	0.0462973	0.587424	0.320418	0.0470381	0.977411	0.0252597	1	0.553982	0.533716	0.249511	0.930037	0.571372	0.324834	Transmembrane protein putative
HORVU.MOREX.r3.3HG0311470	0.196986	0.682357	0.769632	0.00643679	0.265549	0.52407	0.114801	0.860029	0.170689	1	-0.0298141	0.994294	-0.0299848	0.999622	0.437938	0.192058	GYF domain-containing protein
HORVU.MOREX.r3.3HG0314780	-0.175989	0.846701	1.17267	0.00915082	0.722304	0.185035	0.299268	0.734134	0.194306	1	0.419643	0.716772	0.373952	0.852267	0.571736	0.355996	Lipase
HORVU.MOREX.r3.3HG0315160	-0.219247	0.683425	-0.786364	0.010243	-0.650702	0.0449916	0.049219	0.958717	-0.0251213	1	-0.267418	0.749958	-0.615727	0.121543	-0.67154	0.0406734	Kelch-like protein 7
HORVU.MOREX.r3.3HG0315340	-0.160281	0.874673	1.08124	0.0251043	0.15118	0.869508	0.0462441	0.978297	0.360536	1	0.4708	0.65704	0.321297	0.883451	1.2375	0.00501048	Retrovirus-related Pol polyprotein from transposon TNT 1-94
HORVU.MOREX.r3.3HG0315430	-0.099291	0.924279	-0.972107	0.0467335	-0.383189	0.581175	0.822145	0.201652	-0.365828	1	-0.786097	0.288501	-0.184114	0.960585	-1.17748	0.00959679	cysteine-rich/transmembrane domain A-like protein
HORVU.MOREX.r3.3HG0316890	-0.196905	0.687525	-0.642756	0.0284323	-0.574809	0.0578869	-0.852388	0.0018374	-0.0934793	1	-0.293177	0.654324	-0.487699	0.252699	-0.418424	0.218069	Homoserine kinase
HORVU.MOREX.r3.3HG0318720	0.522951	0.652812	1.78361	0.0117226	1.05422	0.222519	0.881859	0.410502	0.472691	1	0.459535	0.819549	1.83831	0.0133119	1.78932	0.00950061	Cytokinin oxidase/dehydrogenase
HORVU.MOREX.r3.3HG0320000	1.36878	0.800114	8.05308	0.0333748	-0.220847	0.978177	0	1	0.0106892	1	0.287421	0.994187	-2.47277	0.810728	0.382491	0.953867	Pyridoxal phosphate (PLP)-dependent transferases superfamily protein
HORVU.MOREX.r3.3HG0324080	2.61458	0.0697864	4.23622	0.00106223	2.37749	0.190165	4.45207	0.0197081	0.14866	1	0.687638	0.727286	5.40906	5.12e-07	4.18556	1.43e-05	Alcohol dehydrogenase family-3
HORVU.MOREX.r3.3HG0324450	1.05972	0.444092	3.71185	2.88e-05	5.23763	1.42e-08	2.88835	0.0021965	0.858436	0.976772	2.73115	0.00275661	2.36775	0.0224217	4.36899	5.24e-07	Progesterone 5-beta-reductase
HORVU.MOREX.r3.3HG0324480	-0.427528	0.622824	-1.23768	0.0293095	-0.614602	0.359285	0.624927	0.449862	0.0761306	1	0.342109	0.844389	-0.130434	0.983305	-0.477036	0.517683	UDP-glycosyltransferase
HORVU.MOREX.r3.3HG0329430	0.887052	0.0571836	1.43597	0.000137987	0.436951	0.456764	-0.0382458	0.981301	0.286096	1	0.947433	0.040031	1.07111	0.0141233	1.41973	0.000142754	Plant-specific domain TIGR01615 family protein
HORVU.MOREX.r3.3HG0329680	0.0828942	0.909954	-1.04858	0.000451707	-0.767759	0.0183164	0.0342869	0.976778	-0.0910332	1	-0.0955598	0.957307	-0.323324	0.734496	-0.386663	0.365134	Very-long-chain (3R)-3-hydroxyacyl-CoA dehydratase
HORVU.MOREX.r3.3HG0331100	0.582991	0.251812	1.10064	0.0032966	0.4507	0.393274	0.595064	0.270514	0.192988	1	0.538499	0.460186	0.307777	0.850769	0.982543	0.0173579	Protein kinase-like protein
HORVU.MOREX.r3.4HG0331940	0.237584	0.452081	-0.612301	0.00198547	-0.150706	0.660213	0.158216	0.688695	0.188026	0.995406	-0.0316045	0.989384	-0.29262	0.481883	-0.279229	0.289412	Copper ion-binding protein
HORVU.MOREX.r3.4HG0332570	0.10922	0.895475	-0.836237	0.0313472	-0.347525	0.520914	-0.166373	0.836461	-0.0810178	1	-0.151875	0.917293	-0.184137	0.936939	-0.388639	0.436332	Histidine-containing phosphotransfer protein
HORVU.MOREX.r3.4HG0333040	0.979608	0.193861	1.63198	0.00589994	1.69994	0.00269739	0.776635	0.409415	0.342789	1	0.291195	0.887306	0.789292	0.489257	0.999853	0.122584	Ankyrin repeat-containing protein
HORVU.MOREX.r3.4HG0334090	1.28772	0.128339	1.83649	0.00572843	1.24965	0.111328	0.196285	0.902969	0.698361	0.934227	0.87735	0.485355	1.07525	0.409453	0.429863	0.72699	Hexokinase-2
HORVU.MOREX.r3.4HG0334380	0.243476	0.505297	-0.656363	0.00493265	-0.0224166	0.9741	0.00412396	1	0.220049	0.981042	-0.125644	0.885319	-0.439411	0.184599	-0.0212438	0.975643	Serine/arginine rich splicing factor putative
HORVU.MOREX.r3.4HG0334600	0.541476	0.219189	1.02131	0.00540484	-0.358554	0.537446	-0.489733	0.393662	0.0691459	1	-0.196087	0.882921	-0.036331	1	-0.824604	0.131777	Magnesium transporter MRS2-like protein
HORVU.MOREX.r3.4HG0334930	-0.177819	0.809122	0.995077	0.0204899	0.632919	0.18772	-0.0896912	0.937321	-0.0222607	1	0.325939	0.752859	-0.0847663	0.987679	-0.119633	0.870773	Inositol hexakisphosphate and diphosphoinositol-pentakisphosphate kinase
HORVU.MOREX.r3.4HG0335310	-0.246005	0.636172	-0.800168	0.0114728	-0.356586	0.393849	-0.37263	0.466287	-0.120856	1	-0.146845	0.893207	-0.188727	0.917932	-0.195564	0.714634	tRNA (Ile)-lysidine synthase
HORVU.MOREX.r3.4HG0336410	1.52747	0.0747834	-1.98708	0.00957785	-0.668467	0.550004	-1.27132	0.204189	0.106021	1	-0.082582	0.994178	-0.333651	0.955188	-1.39177	0.128997	30S ribosomal protein S13 putative
HORVU.MOREX.r3.4HG0337830	0.139973	0.88664	1.21535	0.00457055	1.48078	0.000185085	0.784211	0.165241	0.561032	0.800887	0.688708	0.296963	0.47647	0.6839	1.01139	0.0229696	UV-B-induced protein chloroplastic
HORVU.MOREX.r3.4HG0338020	-0.296871	0.807714	1.57387	0.0177908	1.20622	0.0788149	1.69079	0.0118552	1.06639	0.370076	1.01693	0.225806	0.000183811	1	0.728751	0.327924	Alpha/beta-Hydrolases superfamily protein
HORVU.MOREX.r3.4HG0338860	0.00256998	0.99992	1.07323	0.0169666	0.877711	0.0607311	0.952782	0.0616137	0.0827911	1	-0.105966	0.965874	0.766172	0.255105	0.394311	0.543586	Sulfite exporter TauE/SafE family protein
HORVU.MOREX.r3.4HG0339400	0.703268	0.351645	1.63112	0.00184637	1.32706	0.0145111	1.9126	0.000296256	0.540937	0.94173	1.52785	0.00778712	1.61902	0.00137313	1.87117	0.000162471	Serine/threonine-protein kinase
HORVU.MOREX.r3.4HG0340680	0.097172	0.890197	0.782796	0.0196663	0.57791	0.1082	0.288337	0.604285	0.153994	1	0.772198	0.0349229	0.595684	0.179507	0.643326	0.0831218	Kinase PfkB
HORVU.MOREX.r3.4HG0340900	-0.273553	0.714779	0.925428	0.0355521	0.194552	0.795025	0.58871	0.346009	-0.0850053	1	-0.348135	0.772522	0.373739	0.808274	-0.207389	0.789625	WRKY transcription factor
HORVU.MOREX.r3.4HG0341030	-0.0495307	0.967551	1.02925	0.0317245	0.961453	0.0437188	-0.328467	0.699805	-0.232332	1	0.575012	0.494066	0.472815	0.711497	0.705466	0.188492	Calcineurin B-like protein
HORVU.MOREX.r3.4HG0341400	0.102034	0.956562	2.01412	0.0107368	2.43806	0.000582484	1.26401	0.228522	0.579734	1	1.05843	0.413592	1.44898	0.188033	1.62214	0.0430065	WD40-repeat protein
HORVU.MOREX.r3.4HG0343710	0.921781	0.211215	2.42346	2.1e-06	1.83189	0.000425179	2.12847	0.000190484	0.656772	0.90057	2.21987	1.9e-05	0.875643	0.374742	1.83159	0.000574132	Calcineurin-like metallo-phosphoesterase superfamily protein
HORVU.MOREX.r3.4HG0345760	0.651552	0.068488	0.979332	0.000845973	1.07846	0.000132839	0.580877	0.146584	0.211891	1	0.853686	0.00687128	0.574387	0.201055	1.06621	0.000141689	Alcohol dehydrogenase
HORVU.MOREX.r3.4HG0347260	0.202281	0.370924	-0.381023	0.0199024	-0.1	0.706651	-0.09503	0.770061	0.101679	1	-0.0544131	0.947692	-0.112994	0.886225	-0.221721	0.283313	Proteasome subunit beta type
HORVU.MOREX.r3.4HG0347570	-0.464151	0.817781	2.86162	0.00774876	2.72098	0.00962687	-0.161235	0.959477	0.237057	1	1.60195	0.310504	1.15779	0.65311	1.62888	0.17762	Methylsterol monooxygenase 1-2
HORVU.MOREX.r3.4HG0360670	0.0785405	0.891611	0.693838	0.00628415	0.330188	0.336707	0.176327	0.727175	0.153625	1	0.513904	0.133689	0.330204	0.562277	0.291056	0.434235	RING/FYVE/PHD zinc finger superfamily protein
HORVU.MOREX.r3.4HG0364580	0.298582	0.949915	7.61558	0.0033506	-0.280179	0.951226	1.38875	0.71222	-0.411383	1	0.790364	0.921446	2.1364	0.702298	0.104095	0.98827	Retrovirus-related Pol polyprotein from transposon TNT 1-94
HORVU.MOREX.r3.4HG0369090	-0.184444	0.614424	-0.610361	0.00450834	-0.373213	0.136836	-0.0608012	0.91072	-0.0569579	1	-0.22391	0.679721	-0.109253	0.939609	-0.259883	0.392693	30S ribosomal protein S5
HORVU.MOREX.r3.4HG0379260	1.88359	0.128804	3.09351	0.00268673	4.21574	3.39e-05	1.88739	0.152224	3.61029	0.00274989	2.98281	0.00552303	3.50251	0.000706048	2.81844	0.00450783	Calcium binding protein
HORVU.MOREX.r3.4HG0380320	-0.167511	0.689525	-0.836906	0.000126437	-0.31907	0.309612	-0.106602	0.846191	0.0914857	1	-0.286873	0.610599	-0.241749	0.717007	0.260986	0.42518	Octanoyltransferase
HORVU.MOREX.r3.4HG0380820	-0.21405	0.742129	0.86785	0.0174136	0.364797	0.464778	0.33816	0.5916	0.035441	1	0.232247	0.842578	0.299578	0.811072	0.772027	0.0346452	transcription factor-like protein
HORVU.MOREX.r3.4HG0380970	-0.79236	0.444021	2.18264	0.00159811	1.73149	0.0149386	0.885702	0.422909	0.137217	1	1.30691	0.123389	0.896692	0.543266	1.53012	0.0329784	Hexosyltransferase
HORVU.MOREX.r3.4HG0383540	-0.112238	0.909954	1.09399	0.0168211	1.48483	0.000183607	0.381348	0.614498	0.227196	1	1.20735	0.0104082	0.595751	0.466992	0.962866	0.0292295	WD-repeat protein
HORVU.MOREX.r3.4HG0383630	0.487232	0.41268	0.92605	0.0430913	0.557988	0.264344	-0.056044	0.967291	-0.207449	1	0.704803	0.156405	0.0117765	1	1.07949	0.00556488	Wound-induced protein 1 putative
HORVU.MOREX.r3.4HG0384260	0.119062	0.895237	-0.897481	0.0404925	0.0643411	0.945189	0.389623	0.571986	-0.0361488	1	-0.265577	0.847434	-0.322399	0.842952	-0.9076	0.0383419	Gamma-interferon-inducible lysosomal thiol reductase
HORVU.MOREX.r3.4HG0385030	0.987004	0.386535	2.3614	0.0018589	4.28267	3.93e-08	4.32949	1.28e-07	2.07928	0.0273154	2.64051	0.000330381	1.92554	0.0308509	2.49105	0.000626675	2-oxoglutarate (2OG) and Fe(II)-dependent oxygenase superfamily protein
HORVU.MOREX.r3.4HG0387430	-0.0597086	0.881782	-0.419114	0.0258526	-0.136527	0.638382	-0.00588678	0.998186	0.190663	0.937699	0.0129752	0.99881	-0.127188	0.892463	-0.276931	0.214296	RNA-binding family protein
HORVU.MOREX.r3.4HG0387510	0.260509	0.518579	0.576482	0.0445845	0.216241	0.595092	0.394496	0.300875	0.264026	0.950451	0.169759	0.851086	0.166419	0.912363	0.439828	0.16176	Udp-glucose 4 6-dehydratase
HORVU.MOREX.r3.4HG0388400	0.30802	0.615168	1.32694	7.33e-05	1.15048	0.000654039	0.447528	0.443807	-0.173121	1	0.79261	0.0528326	0.645326	0.220132	0.816942	0.0313109	Telomere repeat-binding protein 5
HORVU.MOREX.r3.4HG0388440	0.0388345	0.973309	1.12895	0.00540484	1.37379	0.000199639	0.530574	0.404597	-0.121344	1	0.399095	0.692122	0.408164	0.745798	0.651857	0.181783	Haloacid dehalogenase-like hydrolase family protein putative
HORVU.MOREX.r3.4HG0388680	0.786526	0.309806	1.60186	0.00332107	1.38333	0.0129073	0.968325	0.206499	-0.0384504	1	1.5004	0.00766994	1.08573	0.136225	2.14097	1.25e-05	RING/U-box superfamily protein
HORVU.MOREX.r3.4HG0389790	0.898097	0.151825	1.15249	0.0349783	0.939411	0.10818	0.0381618	0.987277	0.511187	0.973778	0.341815	0.842956	0.243914	0.946964	1.17103	0.0307412	Receptor-like kinase
HORVU.MOREX.r3.4HG0390600	-0.425319	0.788425	-3.86143	8.89e-06	-0.599261	0.639286	-0.249756	0.896072	-0.157558	1	-0.0569658	0.998684	-0.414914	0.936028	-0.3623	0.804999	Dynamin family protein putative
HORVU.MOREX.r3.4HG0390620	0.37181	0.499644	0.82118	0.037918	0.100529	0.888791	0.341929	0.577413	0.495572	0.772686	0.0192347	1	0.0163562	1	0.064395	0.941025	myosin-binding protein (Protein of unknown function DUF593)
HORVU.MOREX.r3.4HG0391290	0.463769	0.249748	0.724111	0.0293528	0.174487	0.73715	0.201778	0.752546	0.00655624	1	0.0634169	0.977935	0.379575	0.62795	0.401274	0.364221	G-patch domain containing protein expressed
HORVU.MOREX.r3.4HG0391410	0.499965	0.0517206	0.690315	0.00270351	0.135391	0.735585	0.276815	0.476192	0.217062	0.992944	0.226719	0.720791	-0.0426714	0.99232	0.343962	0.282023	8-amino-7-oxononanoate synthase
HORVU.MOREX.r3.4HG0391910	0.346911	0.452081	0.68797	0.0372847	0.473296	0.2075	0.0584189	0.951133	0.307693	0.957597	0.492347	0.300648	0.727094	0.0357314	0.992724	0.000390217	Bifunctional uridylyltransferase/uridylyl-removing enzyme
HORVU.MOREX.r3.4HG0393020	-0.154641	0.601571	-0.390846	0.0402857	-0.117062	0.693865	-0.204592	0.47592	0.0512176	1	-0.130552	0.811791	-0.11871	0.907066	0.0730061	0.827699	B-cell receptor-associated-like protein
HORVU.MOREX.r3.4HG0394630	-0.0618943	0.974507	1.89507	0.00386552	2.39075	0.000102475	0.433104	0.740004	0.350962	1	0.767305	0.56313	1.03371	0.368571	1.46193	0.0345703	Branched-chain-amino-acid aminotransferase
HORVU.MOREX.r3.4HG0395500	0.513855	0.891275	7.89972	0.000382543	8.23063	0.00012183	1.08413	0.747157	-0.10257	1	0.00772438	1	-1.27871	0.858797	1.278	0.6159	Early light-induced protein
HORVU.MOREX.r3.4HG0396620	0.229447	0.758734	-0.898847	0.0341785	0.101231	0.904491	-0.254524	0.746944	-0.233616	1	0.103638	0.965874	0.0321715	1	0.460327	0.384086	Ninja-family protein
HORVU.MOREX.r3.4HG0396820	0.261457	0.573382	0.670141	0.0368064	0.46459	0.16822	0.079125	0.913978	-0.126703	1	0.47151	0.278336	0.398192	0.492316	0.33259	0.398874	ATP-dependent RNA helicase
HORVU.MOREX.r3.4HG0399110	0.123496	0.835346	0.696861	0.0214796	0.656478	0.0210663	-0.132201	0.837612	-0.200574	1	0.560251	0.122896	0.20174	0.880887	0.315142	0.395069	UPF0496 protein
HORVU.MOREX.r3.4HG0399760	-0.174312	0.70918	-0.63095	0.0188496	-0.460519	0.119021	-0.381825	0.305621	-0.0927156	1	-0.242336	0.727289	-0.461169	0.222326	-0.245883	0.509485	CASP-like protein
HORVU.MOREX.r3.4HG0401210	1.42883	0.617583	4.12729	0.0461275	4.80463	2.96e-05	5.4999	4.1e-05	3.12511	0.0905639	6.33554	7.81e-07	3.17004	0.00967192	5.43304	4.86e-06	Blue copper protein
HORVU.MOREX.r3.4HG0403130	0.0930037	0.969045	3.22105	0.000464467	1.7033	0.105893	-0.0690885	0.986481	0.00504926	1	1.55829	0.193227	0.837078	0.772536	2.26783	0.0171656	Major facilitator superfamily protein
HORVU.MOREX.r3.4HG0404030	-0.342185	0.62992	-0.941075	0.0435857	-0.428004	0.475729	-0.439213	0.539341	-0.106941	1	-0.225197	0.88903	-0.274845	0.917933	0.241175	0.766521	interferon-activable protein
HORVU.MOREX.r3.4HG0404850	1.22631	0.0517206	2.2567	9.85e-06	0.773583	0.278507	0.942641	0.218017	1.79051	0.00601484	1.72031	0.00233672	1.02003	0.301011	2.5024	4.37e-06	Kinase-like protein
HORVU.MOREX.r3.4HG0406320	0.397458	0.41771	0.840731	0.0110225	0.252869	0.646367	-0.0946642	0.908766	-0.0353101	1	0.194234	0.872589	0.255535	0.868618	0.635835	0.109875	RING/FYVE/PHD zinc finger-containing protein
HORVU.MOREX.r3.4HG0406470	-0.019115	0.990724	1.02073	0.0312328	0.492024	0.306493	0.477581	0.454237	0.258858	1	0.0730489	0.977608	0.216853	0.921317	0.460708	0.315236	Protein DETOXIFICATION
HORVU.MOREX.r3.4HG0409110	0.179103	0.708018	-0.575375	0.0439098	-0.280407	0.457658	-0.0761747	0.906513	0.0179018	1	0.0216835	0.99719	-0.45733	0.25271	-0.223268	0.571027	transmembrane protein putative (DUF 3339)
HORVU.MOREX.r3.4HG0409360	0.256466	0.718495	-1.07792	0.0140364	0.0083237	0.999286	0.573113	0.396039	-0.463613	0.871864	0.0346302	0.997479	-0.211512	0.92569	0.0983619	0.900409	Acetyl-coenzyme A synthetase
HORVU.MOREX.r3.4HG0409380	0.333192	0.753787	1.76731	0.00359828	0.364935	0.66205	0.345148	0.73138	0.592895	0.878282	0.0247882	1	0.887923	0.30962	1.41576	0.0144922	Boron transporter
HORVU.MOREX.r3.4HG0409850	0.848865	0.0681011	0.948916	0.0394758	1.63772	6.44e-06	0.751449	0.183907	0.1394	1	0.561819	0.468847	1.56954	3.42e-05	1.67489	4.54e-06	4-coumarate--CoA ligase-like 4
HORVU.MOREX.r3.4HG0409870	-0.218442	0.764787	0.883692	0.0320319	0.985802	0.0131473	0.34363	0.625568	-0.279664	1	-0.153435	0.925157	0.57895	0.452777	0.529208	0.312247	Expansin-like protein
HORVU.MOREX.r3.4HG0410620	0.867797	0.162999	1.22402	0.0195278	0.861956	0.147992	-0.184021	0.877251	-0.098326	1	0.777774	0.302391	0.693895	0.485577	0.807585	0.184724	MLO-like protein
HORVU.MOREX.r3.4HG0410930	0.11605	0.792369	0.520825	0.0333323	0.376337	0.161537	-0.00829498	0.997561	0.0947828	1	-0.0199024	0.996685	0.192788	0.816556	0.3814	0.143947	Non-specific serine/threonine protein kinase
HORVU.MOREX.r3.4HG0410950	0.011159	0.985424	-0.393565	0.0263393	-0.21489	0.326155	-0.489901	0.00323968	0.028478	1	-0.116035	0.838642	-0.271181	0.307876	-0.221962	0.302237	Heavy metal transport/detoxification superfamily protein
HORVU.MOREX.r3.4HG0411190	0.120543	0.805958	0.589549	0.0218778	0.171984	0.670652	0.308172	0.421073	-0.048159	1	-0.0892148	0.935799	0.429734	0.263451	0.554502	0.0340496	G patch domain-containing protein 1
HORVU.MOREX.r3.4HG0412200	-0.169956	0.8914	-1.35397	0.019855	0.0117845	0.999286	0.523248	0.587857	-0.0651609	1	-0.536887	0.699398	0.0351379	1	-1.10389	0.083221	Pectin lyase-like superfamily protein
HORVU.MOREX.r3.4HG0413020	-0.075367	0.850087	-0.581545	0.00197165	-0.186842	0.506933	-0.191573	0.562589	-0.0683478	1	-0.146505	0.811138	-0.0304647	0.9936	-0.471157	0.0222702	ALA-interacting subunit 3
HORVU.MOREX.r3.4HG0413890	0.572581	0.062005	0.758805	0.00451618	0.184892	0.683503	0.0716423	0.920026	-0.0342028	1	-0.0157574	1	0.557518	0.103894	0.632151	0.0240978	Alpha/beta-Hydrolases superfamily protein
HORVU.MOREX.r3.4HG0418230	-0.174412	0.714726	-0.709973	0.00574166	-0.8087	0.000803202	-0.500359	0.123515	-0.212306	1	-0.452818	0.22934	-0.447586	0.309443	-0.281198	0.471041	Xyloglucan endotransglucosylase/hydrolase
HORVU.MOREX.r3.4HG0418530	-0.311581	0.628559	-0.842968	0.04048	-0.393529	0.471288	0.0738049	0.948049	-0.220796	1	-0.158024	0.91863	-0.416236	0.680526	-0.234398	0.709365	ATP-dependent chaperone ClpB
HORVU.MOREX.r3.4HG0418640	-0.208258	0.621447	-0.644444	0.0110991	-0.462045	0.105601	-0.029067	0.974246	0.314205	0.835727	-0.28051	0.634839	-0.29884	0.628759	-0.687961	0.00552645	C2 domain-containing protein
HORVU.MOREX.r3.4HG0419320	6.72491	0.182223	9.15293	0.0471743	3.55165	0.470635	3.97177	0.491383	1.19333	1	7.11646	0.158544	7.83184	0.120953	5.07327	0.271719	Germin-like protein
HORVU.MOREX.r3.5HG0421410	0.118935	0.857607	0.687735	0.0489928	0.394027	0.344905	0.261442	0.658796	-0.160713	1	0.270951	0.756286	0.430391	0.497961	0.303767	0.49985	WD-repeat protein putative
HORVU.MOREX.r3.5HG0422110	-0.0484435	0.929169	-0.490104	0.0446794	-0.304117	0.297588	-0.515451	0.0413336	0.00949394	1	0.113258	0.892711	-0.113653	0.938365	-0.0369752	0.947925	Rf2 protein
HORVU.MOREX.r3.5HG0426300	-0.372469	0.407992	0.753918	0.0350265	-0.399699	0.317384	-0.426271	0.352218	-0.0134199	1	-0.35105	0.599235	0.248154	0.826425	-0.17104	0.767862	Glutathione-regulated potassium-efflux system protein
HORVU.MOREX.r3.5HG0426410	1.29966	0.108637	1.5876	0.0370555	3.44663	2.57e-08	1.36118	0.117196	0.0342241	1	1.01284	0.346804	2.76933	1.82e-05	3.03586	9.89e-07	9-cis-epoxycarotenoid dioxygenase
HORVU.MOREX.r3.5HG0426750	1.10837	0.327101	2.43896	0.00805806	3.98301	6.15e-08	3.14539	0.000112393	1.43484	0.358546	3.45206	6.28e-07	2.39813	0.00242287	4.90429	7.54e-11	Cation/H(+) antiporter
HORVU.MOREX.r3.5HG0432950	-0.101847	0.828908	-0.60618	0.0118942	-0.520719	0.0315252	-0.0417466	0.953095	-0.122999	1	-0.0749628	0.950103	-0.305663	0.525013	-0.221322	0.522056	L-galactose dehydrogenase
HORVU.MOREX.r3.5HG0433160	0.485074	0.626131	2.29113	2.81e-05	1.34708	0.0445425	1.05339	0.165713	0.642022	0.902817	1.88026	0.000638486	1.1275	0.12785	1.49722	0.00758662	alpha/beta-Hydrolases superfamily protein
HORVU.MOREX.r3.5HG0433570	-0.113034	0.85919	-1.05426	0.000398705	-0.00960815	0.996702	-0.319815	0.553968	0.101692	1	-0.10627	0.948843	0.0413192	0.996339	-0.33454	0.474629	E3 ubiquitin protein ligase DRIP2
HORVU.MOREX.r3.5HG0435960	-0.141463	0.909661	1.27135	0.024202	0.320451	0.721904	-0.299665	0.791069	0.0854787	1	-0.244062	0.903698	-0.0547702	0.999999	0.348362	0.680752	lectin protein kinase family protein
HORVU.MOREX.r3.5HG0436220	0.272376	0.54727	0.621899	0.0396987	0.179963	0.704337	-0.236263	0.642182	0.13305	1	-0.0499819	0.983723	-0.0138072	1	0.343798	0.345113	nucleoside-triphosphatase/transmembrane receptor/nucleotide binding/ATP binding protein
HORVU.MOREX.r3.5HG0436300	0.322464	0.459355	0.678173	0.0222389	0.218034	0.636516	-0.315464	0.49786	0.0310822	1	-0.031067	0.994178	0.163672	0.922604	0.248159	0.550215	33 kDa chaperonin
HORVU.MOREX.r3.5HG0436950	0.260923	0.718801	-1.04763	0.00652718	-0.919089	0.0276432	-0.460317	0.484743	-0.440888	0.914512	0.171697	0.924677	0.116336	0.981472	-0.131109	0.870961	Octanoyltransferase
HORVU.MOREX.r3.5HG0437470	1.07362	0.0663329	1.74932	0.000324276	2.06173	3.44e-06	1.30241	0.0227182	0.471765	0.977074	1.16114	0.0341425	0.924336	0.250663	1.96059	2.72e-05	Envelope glycoprotein gp160
HORVU.MOREX.r3.5HG0444870	1.13597	0.0541626	2.47237	2.44e-07	1.61232	0.000977538	1.65139	0.00175005	0.998788	0.270043	1.87122	8.07e-05	1.17528	0.0431618	0.861545	0.139674	Calmodulin-binding protein putative
HORVU.MOREX.r3.5HG0444880	-0.00581311	0.997171	-0.718731	2.87e-05	-0.32126	0.162253	-0.176513	0.602528	0.0435586	1	-0.26069	0.475685	-0.370394	0.16084	-0.316142	0.16807	Rapid alkalinization factor (RALF) family protein
HORVU.MOREX.r3.5HG0445520	0.10872	0.846701	-0.920024	0.000327403	-0.269558	0.499894	-0.0357531	0.970069	0.0332025	1	-0.109696	0.928915	0.0352613	0.997085	-0.090017	0.8731	Dynein beta chain ciliary protein
HORVU.MOREX.r3.5HG0446490	0.22063	0.572648	0.653721	0.00597534	0.259677	0.450306	0.295726	0.443991	0.0816815	1	0.580425	0.0414783	0.20441	0.825234	0.590742	0.0191678	Syntaxin
HORVU.MOREX.r3.5HG0446790	-0.467738	0.562709	-1.21059	0.0353661	-0.869786	0.123864	0.564305	0.516401	0.377531	1	-0.259878	0.898769	-0.305839	0.91288	-0.539909	0.429236	Peroxidase
HORVU.MOREX.r3.5HG0448610	-0.162679	0.629748	-0.549522	0.00424481	-0.283708	0.255064	-0.373209	0.130832	0.000360138	1	-0.0708691	0.935345	-0.360214	0.207434	-0.255096	0.312768	Eukaryotic translation initiation factor 5A
HORVU.MOREX.r3.5HG0450100	0.257883	0.621966	0.864092	0.00774848	0.416862	0.303047	0.457918	0.354221	0.372465	0.849621	0.157171	0.88923	0.228315	0.878794	0.35316	0.432995	Quinolinate synthase A
HORVU.MOREX.r3.5HG0452250	-0.127557	0.705809	-0.439807	0.0251479	-0.377238	0.0625616	-0.0720385	0.870424	0.210241	0.918359	-0.180763	0.727989	0.0198391	0.999999	-0.340738	0.130881	AP-2 complex subunit sigma
HORVU.MOREX.r3.5HG0453670	-0.451086	0.445926	0.928269	0.0268838	1.03708	0.00563004	0.00387765	1	-0.0696119	1	0.372373	0.692603	0.461251	0.618067	0.739814	0.0839037	Pyruvate dehydrogenase E1 component alpha subunit
HORVU.MOREX.r3.5HG0461260	-0.119611	0.777873	-0.484071	0.0431452	-0.167888	0.637147	-0.0830927	0.873062	0.0554168	1	-0.0424987	0.981589	-0.158525	0.887109	-0.185256	0.585792	NC domain-containing family protein
HORVU.MOREX.r3.5HG0463590	0.714877	0.152089	1.43175	7.08e-05	0.752225	0.0929469	0.784382	0.105039	0.690385	0.441725	1.18786	0.00228199	0.867851	0.070147	1.36475	0.000166148	Glutathione S-transferase
HORVU.MOREX.r3.5HG0464400	-0.285984	0.478952	-0.621891	0.0239824	-0.500266	0.0901636	-0.449804	0.201745	-0.117071	1	-0.175548	0.838091	-0.422845	0.335366	-0.20899	0.600447	Non-specific lipid-transfer protein
HORVU.MOREX.r3.5HG0465530	0.464433	0.4049	1.31571	0.000137987	1.49069	8.03e-06	1.27208	0.00040321	0.373026	0.971462	1.23767	0.000474426	0.557451	0.434762	1.14811	0.00110853	Ferritin
HORVU.MOREX.r3.5HG0467880	-0.183178	0.538304	-0.424539	0.0380116	0.0105839	0.987081	-0.426841	0.0462356	-0.206947	0.918106	-0.232703	0.556332	0.060187	0.977108	-0.102619	0.767862	DNA-directed RNA polymerase family protein
HORVU.MOREX.r3.5HG0468320	-0.147469	0.736762	0.537561	0.0329555	-0.0244892	0.969736	-0.344468	0.308185	-0.0323701	1	0.454902	0.124085	0.0731761	0.978024	0.313122	0.299031	Inosine-5-monophosphate dehydrogenase
HORVU.MOREX.r3.5HG0468350	-0.0811207	0.861656	-0.525166	0.0216753	-0.662289	0.000976888	-0.30796	0.331266	0.0115339	1	-0.433888	0.140479	-0.260467	0.612926	-0.757516	0.00015572	PI-PLC X domain-containing protein
HORVU.MOREX.r3.5HG0470700	-0.215005	0.893841	1.80448	0.0154826	2.50611	0.000154048	1.42915	0.100013	0.560674	1	1.75302	0.0227656	0.9108	0.562168	2.32611	0.00042896	Heavy metal transport/detoxification protein
HORVU.MOREX.r3.5HG0472930	-0.0774238	0.949323	-1.2178	0.0234741	0.15456	0.875973	0.0438486	0.982976	0.265624	1	0.0917371	0.984553	-0.424431	0.816556	-0.861761	0.182252	Polyadenylate-binding protein
HORVU.MOREX.r3.5HG0475960	0.389298	0.396067	-0.866539	0.00487993	-0.458923	0.248578	-0.655851	0.0768492	0.338565	0.92614	0.035786	0.994178	0.0172187	1	-0.363937	0.408706	Ankyrin repeat SAM and basic leucine zipper domain-containing protein 1
HORVU.MOREX.r3.5HG0476460	0.545934	0.322506	0.974543	0.00958213	0.635615	0.157946	0.312623	0.660286	0.347857	1	0.807115	0.0828899	0.366422	0.769224	1.13656	0.00393041	VQ motif-containing family protein
HORVU.MOREX.r3.5HG0477800	0.489254	0.393688	1.50405	3.3e-05	1.72414	4.9e-07	1.06279	0.0118259	0.401979	0.973778	1.52221	5.17e-05	1.52019	3.67e-05	1.26091	0.000599407	Endo-1 3(4)-beta-glucanase 1
HORVU.MOREX.r3.5HG0478340	0.653488	0.378686	1.49485	0.00354444	0.692298	0.284469	-0.127588	0.926469	0.189736	1	0.0313859	1	0.277911	0.930403	0.463561	0.566909	U-box domain-containing protein
HORVU.MOREX.r3.5HG0479050	0.84412	0.26574	1.52556	0.00607814	2.42777	1.35e-06	0.647432	0.48393	0.550829	0.969666	0.773453	0.428192	0.894213	0.333764	1.74691	0.000823651	Galactose oxidase/kelch repeat superfamily protein
HORVU.MOREX.r3.5HG0480350	0.255162	0.626131	-1.16795	5.11e-05	-0.103016	0.869103	0.107507	0.896072	0.0503784	1	-0.266533	0.775253	-0.176115	0.912348	-0.309786	0.423616	AIG2-like (Avirulence induced protein) family protein
HORVU.MOREX.r3.5HG0481580	1.14479	0.0795952	1.54472	0.00508774	1.91453	0.00019502	1.18262	0.0828924	0.834238	0.641633	1.71118	0.00181922	0.784916	0.473253	1.50005	0.00628119	Hexosyltransferase
HORVU.MOREX.r3.5HG0482390	0.563986	0.367283	1.53731	9.97e-05	1.39391	0.000514245	0.692485	0.249473	0.892215	0.188361	1.55823	9.53e-05	1.43855	0.000508214	2.34761	4.11e-10	Tetraspanin family protein
HORVU.MOREX.r3.5HG0482570	-0.590165	0.182577	-0.85226	0.0242089	-0.443825	0.317912	0.655094	0.14202	0.210702	1	-0.332196	0.72183	-0.476691	0.476101	-0.310002	0.54615	UDP-N-acetylglucosamine--N-acetylmuramyl-(pentapeptide) pyrophosphoryl-undecaprenol N-acetylglucosamine transferase
HORVU.MOREX.r3.5HG0482710	-0.169249	0.693549	-0.531163	0.0430913	-0.36643	0.216971	-0.0670106	0.911865	0.0170572	1	-0.219537	0.738237	-0.0747924	0.977864	-0.125321	0.779809	Hydroxycinnamoyl-CoA shikimate/quinate hydroxycinnamoyltransferase
HORVU.MOREX.r3.5HG0486500	-1.44887	0.614691	9.46498	1.3e-05	4.77058	0.0162883	7.95214	0.000380817	4.47621	0.098136	6.80762	0.000482375	3.48521	0.242842	5.23124	0.00639865	Alpha-amylase
HORVU.MOREX.r3.5HG0486530	2.54313	0.220457	6.85306	0.000214963	7.59652	1.38e-05	6.69383	0.000546888	0.393482	1	7.99014	1.36e-05	4.9848	0.00173603	8.69427	1.15e-07	Ethylene-responsive transcription factor
HORVU.MOREX.r3.5HG0490520	1.27046	0.225123	2.87202	0.000111145	1.65339	0.0361987	2.18299	0.00814623	0.882335	0.874481	2.93085	3.93e-05	2.36403	0.00154919	3.34852	6.76e-07	Tonoplast dicarboxylate transporter
HORVU.MOREX.r3.5HG0490580	0.722686	0.0649557	0.824008	0.0219008	0.633679	0.10429	0.218319	0.751881	0.175762	1	0.522947	0.337228	0.26702	0.855973	1.35577	5.82e-06	Zinc finger A20 and AN1 domain stress-associated protein
HORVU.MOREX.r3.5HG0492720	0.486113	0.314869	0.871074	0.0137703	1.31652	1.51e-05	0.297848	0.632849	-0.0147636	1	0.783454	0.043097	0.44906	0.550845	1.20031	9.21e-05	MTD1
HORVU.MOREX.r3.5HG0493170	2.68911	0.152628	5.43116	0.000715211	4.52899	5.63e-05	6.27029	1.05e-07	4.75015	0.00032977	7.24138	3.09e-10	4.42497	4.42e-05	6.89286	1.21e-09	L-threonine 3-dehydrogenase
HORVU.MOREX.r3.5HG0495360	0.272661	0.750352	1.19405	0.00954008	1.41146	0.000986175	0.120331	0.917903	-0.116754	1	0.546004	0.554541	1.10522	0.0286143	1.95753	8.59e-07	Beta-glucosidase
HORVU.MOREX.r3.5HG0496050	0.501912	0.090843	0.711303	0.00416514	0.975271	1.22e-05	0.797917	0.00139302	0.347612	0.75916	0.874168	0.000176433	0.192634	0.861273	0.551352	0.0377637	Mitochondrial carrier protein
HORVU.MOREX.r3.5HG0497220	0.105488	0.909232	0.858346	0.0472318	0.884551	0.0326529	-0.183731	0.833457	0.163459	1	0.362064	0.719716	0.553854	0.476127	1.14423	0.0020928	Serine carboxypeptidase putative
HORVU.MOREX.r3.5HG0498800	-0.0244241	0.989872	1.12238	0.0182601	1.19207	0.00823765	-0.0181614	0.997132	-0.192018	1	0.187017	0.919417	0.542892	0.622008	0.687268	0.209883	Protein STAY-GREEN chloroplastic
HORVU.MOREX.r3.5HG0499020	0.506646	0.646684	1.56474	0.0180114	0.790952	0.364613	-0.345846	0.802871	0.303879	1	-0.184252	0.956787	0.363306	0.933323	1.20994	0.151122	Purple acid phosphatase
HORVU.MOREX.r3.5HG0499030	0.0409127	0.976422	1.46933	0.000959035	1.86257	7.13e-06	1.01993	0.0630552	0.243941	1	0.850536	0.176307	1.13361	0.0310779	1.14886	0.01646	ATP-dependent Clp protease ATP-binding subunit
HORVU.MOREX.r3.5HG0500200	1.14007	0.0808628	1.58822	0.00462051	1.83381	0.000509759	0.561019	0.561244	0.120405	1	0.767168	0.432774	1.33802	0.0352882	2.37637	3.07e-06	Purple acid phosphatase
HORVU.MOREX.r3.5HG0501380	0.766697	0.165494	1.38469	0.00161677	1.65989	3.41e-05	0.566192	0.435866	0.0693679	1	0.676537	0.336205	0.951075	0.0737068	0.862847	0.0968906	Phospholipase D
HORVU.MOREX.r3.5HG0502130	-0.26235	0.315442	-0.549685	0.00245944	-0.00529934	0.997309	0.00584026	0.998604	0.0453781	1	-0.170325	0.733029	0.039047	0.988901	0.0283725	0.957882	T-complex protein 1 subunit beta
HORVU.MOREX.r3.5HG0502200	-0.117144	0.925213	1.53622	0.00184637	1.92335	5.53e-05	0.895187	0.22607	1.1594	0.167858	1.5626	0.00263453	0.824254	0.512525	2.24278	1.81e-05	Aquaporin
HORVU.MOREX.r3.5HG0502220	0.585349	0.534756	1.36936	0.0424333	0.11178	0.934886	0.34848	0.773667	0.613577	0.92614	-0.188957	0.945963	1.1138	0.279185	0.632256	0.521564	SAUR-like auxin-responsive protein family
HORVU.MOREX.r3.5HG0502720	0.873908	0.250916	1.33236	0.0317112	1.00261	0.129797	0.625636	0.502513	0.168857	1	1.40502	0.029029	2.75955	8.41e-07	2.81498	1.46e-07	Cytokinin riboside 5-monophosphate phosphoribohydrolase
HORVU.MOREX.r3.5HG0503500	-0.583698	0.44803	-1.54212	0.00170305	-0.328448	0.724003	0.605684	0.50705	0.203197	1	0.0126143	1	-0.374268	0.857933	-0.361311	0.631899	3-phosphoshikimate 1-carboxyvinyltransferase
HORVU.MOREX.r3.5HG0504810	-0.040408	0.955186	-0.616232	0.0405192	-0.352929	0.351853	0.0924924	0.892115	-0.113533	1	-0.174228	0.871779	-0.0566754	0.991618	-0.579946	0.123093	Histone-lysine N-methyltransferase ATX2
HORVU.MOREX.r3.5HG0509180	-0.0775195	0.870364	-0.649501	0.00159147	-0.309401	0.261274	-0.125868	0.779236	0.0617559	1	-0.112773	0.88903	-0.323419	0.417349	-0.346204	0.183853	Prefoldin subunit 4
HORVU.MOREX.r3.5HG0511830	-0.170554	0.714902	-0.613883	0.0243886	-0.223984	0.569449	-0.252723	0.575501	0.0401304	1	-0.109568	0.923176	0.0124074	1	-0.0941103	0.855285	Ankyrin repeat family protein
HORVU.MOREX.r3.5HG0512430	0.226756	0.797515	0.975418	0.0424333	1.10972	0.0121058	0.415232	0.599132	0.426357	0.975086	1.43256	0.000784721	1.5272	0.00045388	1.90063	3.1e-06	Phosphatase 2C family protein
HORVU.MOREX.r3.5HG0513130	0.172863	0.862401	1.01109	0.0450163	0.758937	0.168413	0.475194	0.544518	0.416018	0.992944	0.400561	0.742476	0.460496	0.744472	1.12172	0.0180981	Thioredoxin-like protein
HORVU.MOREX.r3.5HG0514560	0.172279	0.725357	0.60941	0.0344427	0.35076	0.317577	0.0685433	0.922523	0.106078	1	0.0214313	0.997479	0.222541	0.821919	0.16002	0.716829	Citrate synthase
HORVU.MOREX.r3.5HG0516720	0.416856	0.433901	0.886112	0.0156629	0.850356	0.0184561	0.548654	0.275008	0.0752333	1	0.775903	0.0559669	0.724934	0.108429	1.57577	2.2e-07	Glutathione-S-transferase
HORVU.MOREX.r3.5HG0516730	0.675789	0.167523	0.930553	0.0216284	0.926715	0.0188429	0.348041	0.613262	0.358967	0.992944	0.832828	0.0728896	0.743874	0.17582	1.42687	4.68e-05	Peroxisomal membrane protein 13
HORVU.MOREX.r3.5HG0519940	0.0225481	0.985907	-0.734563	0.0471617	-0.000164393	1	0.826144	0.0246611	0.0152434	1	-0.276948	0.770668	-0.13383	0.965969	-0.68564	0.0616311	Histone H1
HORVU.MOREX.r3.5HG0520380	0.0228935	0.968233	-0.466786	0.037918	-0.244785	0.392298	-0.0993025	0.830986	0.0718671	1	-0.155131	0.819103	-0.251694	0.675065	0.0957107	0.825364	Centrosomal protein
HORVU.MOREX.r3.5HG0521630	0.750774	0.180264	1.03838	0.0254864	1.49053	0.000280958	0.201911	0.83821	0.0591384	1	0.315205	0.812014	0.879584	0.129917	1.4726	0.000292422	Beta-1 3-galactosyltransferase-like protein
HORVU.MOREX.r3.5HG0522820	0.704781	0.136231	1.67776	7.45e-07	1.27943	0.000284343	0.755971	0.114744	0.465592	0.853987	0.938952	0.0227656	0.719333	0.185707	1.51441	7.47e-06	Chaperonin-like RbcX protein
HORVU.MOREX.r3.5HG0523050	0.303102	0.567491	0.807656	0.0161961	0.337903	0.469601	0.155162	0.828457	0.552704	0.463431	-0.0607266	0.982324	0.881068	0.00819639	0.363262	0.4133	Phosphate transporter
HORVU.MOREX.r3.5HG0523090	0.792823	0.0678438	0.875926	0.039487	0.485018	0.344905	0.233042	0.762514	0.478969	0.776902	0.310357	0.746509	0.922379	0.0357314	0.7787	0.0965508	Phosphate transporter
HORVU.MOREX.r3.5HG0523250	0.482049	0.626131	1.73467	0.00185268	1.37201	0.0168128	1.43334	0.0338666	0.34797	1	-0.0729583	0.992849	1.49552	0.0112873	2.07731	4.81e-05	Glycosyltransferase
HORVU.MOREX.r3.5HG0523860	0.181567	0.768491	0.84338	0.0104877	0.92834	0.00225052	0.639925	0.118976	0.44242	0.772686	0.638023	0.138027	0.717566	0.0712844	0.909995	0.00456452	Calcium-dependent protein kinase
HORVU.MOREX.r3.5HG0524880	0.758435	0.797848	5.32625	0.0118942	3.23489	0.0560601	0.879185	0.760591	-0.872145	1	2.03055	0.436856	0.0333475	1	0.798569	0.732631	Retrotransposon protein putative
HORVU.MOREX.r3.5HG0525790	-1.53965	0.477749	3.62411	0.0233224	5.8668	0.000111452	0.0519673	0.997276	-0.417366	1	1.17012	0.763328	1.63292	0.647243	0.771471	0.745385	rRNA N-glycosidase
HORVU.MOREX.r3.5HG0526170	-1.17697	0.360007	2.03695	0.0409113	3.39435	8.16e-05	2.72572	0.00370111	-0.470332	1	3.12693	0.000442619	0.512272	0.922604	1.77142	0.0705059	Actin depolymerizing factor
HORVU.MOREX.r3.5HG0526280	0.641578	0.0999286	0.886406	0.0141552	0.722816	0.0419144	0.229542	0.741613	-0.08403	1	0.577701	0.243088	0.550938	0.311638	1.07976	0.000404626	Phosphatase 2C family protein
HORVU.MOREX.r3.5HG0527570	0.916129	0.304509	1.50414	0.0379828	0.600711	0.553462	1.12774	0.19491	1.35538	0.165287	1.22247	0.147408	1.06687	0.294868	1.75894	0.00429321	UDP-glycosyltransferase
HORVU.MOREX.r3.5HG0527840	0.768687	0.0931866	1.01902	0.00955399	1.72858	3.49e-07	0.78072	0.102534	0.270054	1	1.45818	3.54e-05	0.850997	0.0809863	1.33008	0.000195594	GRAM domain-containing protein / ABA-responsive
HORVU.MOREX.r3.5HG0528100	0.102614	0.856035	-0.621141	0.0296838	-0.790707	0.00126866	0.0958736	0.876203	0.0817021	1	0.0789226	0.959773	-0.246814	0.797442	-0.654799	0.0249511	50S ribosomal protein L18
HORVU.MOREX.r3.5HG0534370	-0.10304	0.895679	-0.912318	0.00987578	-0.238801	0.690833	0.0597604	0.95757	0.321169	1	0.871874	0.502859	-0.436516	0.581316	-0.519885	0.23042	Basic blue protein putative
HORVU.MOREX.r3.5HG0535440	-0.180039	0.719192	-0.674625	0.0170805	-0.0623202	0.919099	0.0167122	0.991432	-0.11067	1	0.122152	0.911681	-0.3014	0.714537	-0.34075	0.403751	Hydroxyproline-rich glycoprotein
HORVU.MOREX.r3.5HG0536900	-0.183705	0.74936	-1.03529	0.000390877	-0.287738	0.519343	-0.561926	0.156637	-0.24285	1	-0.130927	0.924632	0.0558257	0.988321	-0.167715	0.727733	F-box only 46
HORVU.MOREX.r3.5HG0537670	2.12067	0.444092	4.57711	0.0258994	1.48941	0.489811	-2.38826	0.458769	-0.240755	1	-0.126445	0.994178	3.83861	0.0324603	-0.486745	0.868726	AWPM-19-like membrane family protein
HORVU.MOREX.r3.6HG0542040	0.447773	0.823817	3.9216	0.00892249	1.79128	0.172687	0.692505	0.788503	0.621671	1	0.214123	0.972948	0.604132	0.919574	0.485863	0.781884	Acid beta-fructofuranosidase
HORVU.MOREX.r3.6HG0542050	-1.28098	0.423348	4.66356	0.000444842	3.14373	0.00483106	1.33671	0.546027	0.695722	1	0.769273	0.811481	0.34818	0.975337	0.460567	0.816508	Acid beta-fructofuranosidase
HORVU.MOREX.r3.6HG0545480	0.587257	0.0653377	0.994464	8.18e-05	0.512354	0.109908	0.657802	0.0338666	0.508515	0.368174	0.891784	0.000798266	0.710788	0.0190703	0.71063	0.0113582	Catalase
HORVU.MOREX.r3.6HG0546340	1.54954	0.183542	2.79194	0.00885632	0.112975	0.947315	-0.0390779	0.993522	-0.0928161	1	0.604227	0.76629	1.43008	0.129879	0.656481	0.539775	Peroxidase
HORVU.MOREX.r3.6HG0548290	-0.591032	0.411297	-1.13977	0.0297151	-0.220138	0.806927	0.692863	0.343019	0.290935	1	-0.587017	0.567342	-0.540945	0.666131	-0.534099	0.415226	Beta-fructofuranosidase insoluble protein
HORVU.MOREX.r3.6HG0554010	0.43992	0.640602	-1.46034	0.0215462	-1.4695	0.00906319	0.225171	0.871738	-0.433397	1	-0.495644	0.723124	0.484857	0.813362	-0.335512	0.716454	ATP binding microtubule motor family protein
HORVU.MOREX.r3.6HG0558640	-0.163215	0.642098	0.470761	0.0399589	0.0874424	0.820921	0.157773	0.695672	-0.0274961	1	0.0696029	0.945963	-0.0456726	0.987884	0.112071	0.765508	26S proteasome non-ATPase regulatory subunit-like protein
HORVU.MOREX.r3.6HG0558710	0.126218	0.942145	2.14281	0.00184637	1.75355	0.0134605	0.7654	0.508477	0.205433	1	1.45844	0.0855747	1.03322	0.449043	1.38405	0.0688978	Deoxyuridine 5-triphosphate nucleotidohydrolase
HORVU.MOREX.r3.6HG0558970	0.73718	0.349194	2.30305	3.07e-05	1.80312	0.000665791	1.6442	0.00809462	0.929019	0.576827	1.92901	0.000657399	1.56715	0.0126674	1.74846	0.00234144	ABC transporter B family protein
HORVU.MOREX.r3.6HG0563030	-0.0410061	0.982916	1.26365	0.0391221	-0.216446	0.838716	-0.312048	0.795293	0.143142	1	-0.259133	0.904397	-0.346365	0.917933	0.042467	0.979606	Senescence-associated protein putative
HORVU.MOREX.r3.6HG0563780	0.0848003	0.967551	2.01032	0.00915763	0.780549	0.459761	0.629299	0.644681	0.277304	1	0.901457	0.514086	1.69046	0.132098	0.898351	0.427809	Cytochrome P450
HORVU.MOREX.r3.6HG0566570	0.296407	0.772196	1.36572	0.0126769	0.989557	0.096184	0.492684	0.5923	0.252725	1	1.36247	0.0162682	0.685619	0.556244	1.19718	0.0314392	Receptor-like kinase
HORVU.MOREX.r3.6HG0566940	0.53245	0.242151	0.963806	0.00376739	0.528206	0.205634	0.379297	0.488809	0.311003	0.987736	0.848891	0.0184895	0.541724	0.347165	0.825109	0.0220058	Sulfurtransferase
HORVU.MOREX.r3.6HG0568880	0.361895	0.672909	-1.12187	0.031082	-0.315371	0.699958	0.614654	0.416491	0.222435	1	-0.219809	0.906413	-0.383143	0.848405	-1.036	0.0448367	Histone H4
HORVU.MOREX.r3.6HG0569710	-0.21379	0.612655	-0.566676	0.0340705	-0.0444538	0.94004	0.131271	0.805896	0.0730132	1	-0.136126	0.883589	-0.208202	0.826425	-0.391262	0.189248	Protein transport protein Sec61 subunit gamma
HORVU.MOREX.r3.6HG0570040	0.663928	0.106404	1.05531	0.00162404	0.642443	0.105977	0.329075	0.593886	0.83511	0.0583583	0.355703	0.671854	0.331886	0.771909	0.402883	0.398017	4-coumarate CoA ligase
HORVU.MOREX.r3.6HG0570660	0.292333	0.615613	-0.752666	0.0457067	-0.723555	0.050705	-0.127555	0.875143	0.0688589	1	-0.449572	0.498518	-0.51464	0.416584	-0.423379	0.345934	DUF581 family protein
HORVU.MOREX.r3.6HG0571700	-0.105916	0.876854	-0.711285	0.0452438	-0.108122	0.861504	0.17987	0.790663	-0.0361479	1	0.456504	0.420019	0.0313476	0.999999	-0.240714	0.610286	Nuclear transcription factor Y subunit C-2
HORVU.MOREX.r3.6HG0572740	0.347212	0.536446	-0.773345	0.046982	-0.63978	0.111521	-0.136642	0.86886	-0.0189208	1	0.0418754	0.994178	0.393742	0.694761	-0.226145	0.704768	LYR family of Fe/S cluster biogenesis protein
HORVU.MOREX.r3.6HG0581080	-0.083576	0.846701	-0.489089	0.0302816	-0.248204	0.370726	0.261919	0.425783	-0.0929405	1	-0.0833906	0.928242	0.0386371	0.990075	-0.21619	0.463601	50S ribosomal protein L21
HORVU.MOREX.r3.6HG0582950	0.192667	0.69059	0.940562	0.000391078	0.123136	0.799544	0.0262794	0.981271	0.105041	1	0.201637	0.830806	0.280359	0.724712	0.243449	0.566528	SNARE-interacting protein KEULE
HORVU.MOREX.r3.6HG0584220	0.387402	0.381195	0.829347	0.00914689	0.143284	0.796563	-0.0394363	0.971678	-0.10647	1	0.311054	0.677644	0.213872	0.887903	0.242553	0.6014	MACPF domain-containing protein
HORVU.MOREX.r3.6HG0587280	0.0185172	0.971006	-0.414402	0.0325009	-0.126479	0.667082	-0.0456199	0.922523	0.103198	1	-0.273602	0.386267	-0.213469	0.612218	-0.204136	0.40682	Vacuolar protein sorting-associated protein 29
HORVU.MOREX.r3.6HG0587920	-0.354439	0.512787	0.830467	0.034318	0.162621	0.795296	0.148295	0.847571	0.136205	1	-0.0187578	1	0.45229	0.543007	-0.166012	0.803771	Elongation factor 4
HORVU.MOREX.r3.6HG0592330	-0.102222	0.782652	-0.475598	0.0172425	-0.399611	0.0546635	-0.103878	0.804188	-0.0555778	1	-0.331124	0.296285	-0.21702	0.67654	-0.306442	0.203193	Protein transport protein GOT1
HORVU.MOREX.r3.6HG0592810	-0.176529	0.864908	-1.224	0.0161604	-0.736842	0.220734	0.425225	0.639961	-0.19019	1	-0.199514	0.928915	-0.0173927	1	-1.11717	0.0411797	Rice-salt sensitive 1-like protein
HORVU.MOREX.r3.6HG0594590	0.634649	0.168926	1.04147	0.00254701	0.671163	0.0892359	0.594439	0.23625	0.347723	0.987385	0.747164	0.0861675	0.737807	0.109205	0.885174	0.0172113	SPla/RYanodine receptor (SPRY) domain protein
HORVU.MOREX.r3.6HG0595030	0.0449953	0.973272	-1.60598	0.00142351	0.371418	0.60471	0.0565464	0.974403	-0.134294	1	-0.465617	0.674688	0.0615206	0.996339	-0.306735	0.70645	methyl-coenzyme M reductase II subunit gamma putative (DUF3741)
HORVU.MOREX.r3.6HG0596080	0.250276	0.803047	1.28457	0.0236769	-0.283511	0.75678	-0.0767691	0.963709	0.00417983	1	-0.0561038	0.994178	-0.0647661	0.997733	-0.0251008	0.991359	Long-chain-alcohol oxidase
HORVU.MOREX.r3.6HG0597040	0.648101	0.263933	1.07168	0.0233224	0.844079	0.0789692	0.477223	0.50983	0.133629	1	0.277503	0.843509	0.269094	0.917933	0.105837	0.914126	Yellow stripe-like transporter 12
HORVU.MOREX.r3.6HG0599330	-0.46874	0.671859	-1.46435	0.042486	0.208181	0.86369	0.566626	0.605011	-0.396465	1	-0.525493	0.776865	-0.222159	0.971976	-0.973326	0.196471	Trihelix transcription factor GT-2
HORVU.MOREX.r3.6HG0600020	0.167636	0.83052	0.908638	0.0270646	0.91047	0.0193468	0.647161	0.218126	0.305335	1	0.245661	0.847434	0.882672	0.0509415	0.944644	0.0141384	Phospholipase a1-chloroplastic-like
HORVU.MOREX.r3.6HG0600870	1.15251	0.0700181	1.90785	0.000218233	1.77704	0.000474499	1.48784	0.0128326	1.42168	0.0497678	2.47148	1.09e-06	1.28896	0.0516613	2.57723	2.31e-07	Acetylglutamate kinase-like protein
HORVU.MOREX.r3.6HG0602210	0.0661527	0.915111	-0.803096	0.00140844	-0.59679	0.0313467	-0.166532	0.755685	0.134928	1	-0.0354081	0.992121	-0.415281	0.367389	-0.301387	0.400827	Aquaporin
HORVU.MOREX.r3.6HG0604320	0.567866	0.389694	1.52244	0.000854145	1.72029	2.48e-05	0.479918	0.52935	0.0242602	1	0.285728	0.85333	0.640715	0.478392	0.651061	0.250155	Receptor-like protein kinase
HORVU.MOREX.r3.6HG0604400	-0.0430673	0.9454	0.589744	0.0343477	0.516791	0.0625714	0.475294	0.152496	0.02692	1	0.241427	0.720666	0.353302	0.491878	0.171758	0.682256	WD-repeat 1
HORVU.MOREX.r3.6HG0606210	-0.359944	0.283041	-0.662684	0.00706061	-0.501547	0.0624484	-0.197636	0.675886	0.00039869	1	-0.167043	0.841147	-0.204732	0.832288	-0.464997	0.114952	Secretory carrier-associated membrane protein
HORVU.MOREX.r3.6HG0606340	2.51068	0.22833	5.32962	0.00280741	5.8125	0.0015734	3.9815	0.0616266	1.89536	0.853987	4.11682	0.028747	0.664865	0.956062	2.67062	0.145687	Peptide transporter
HORVU.MOREX.r3.6HG0607160	0.667278	0.2265	1.03158	0.0201342	0.718484	0.133684	0.526245	0.440121	0.0971763	1	0.482934	0.518601	0.895442	0.0857975	0.768861	0.114952	chitin synthase putative (DUF1218)
HORVU.MOREX.r3.6HG0608820	0.122687	0.869446	-1.03646	0.00282006	-0.628153	0.107597	-0.207106	0.77427	-0.116222	1	-0.198127	0.884951	-0.533526	0.397483	-0.31406	0.565744	transmembrane protein
HORVU.MOREX.r3.6HG0609530	0.839329	0.201557	1.24556	0.019704	1.8249	0.000103525	0.830174	0.248341	-0.18824	1	0.688982	0.483548	0.985949	0.189614	1.66401	0.000694677	Protein NRT1/ PTR FAMILY 5.1
HORVU.MOREX.r3.6HG0612470	-0.157531	0.814858	-0.881222	0.0204899	-0.176027	0.767156	-0.175629	0.820232	0.186853	1	-0.0102897	1	0.102288	0.977736	0.397683	0.372364	mRNA cap guanine-N7 methyltransferase
HORVU.MOREX.r3.6HG0612920	0.0754637	0.955962	1.74148	0.00039133	2.03845	9.28e-06	0.856024	0.232798	0.367046	1	0.811472	0.295318	0.338944	0.907066	1.75411	0.000139783	Bifunctional cytochrome P450/NADPH--P450 reductase 2
HORVU.MOREX.r3.6HG0614970	0.415148	0.194889	0.634573	0.0122208	0.661087	0.0063212	0.297139	0.456927	0.0214684	1	0.352121	0.416116	0.337107	0.515896	0.446555	0.118022	Kelch repeat-containing protein
HORVU.MOREX.r3.6HG0615470	0.367956	0.499634	-0.906934	0.0129362	-1.12095	0.000503368	-0.669857	0.130971	-0.230975	1	-0.615002	0.217545	-0.394252	0.666131	-0.734189	0.0691025	Photosynthetic NDH subcomplex B 4
HORVU.MOREX.r3.6HG0615770	-0.0762726	0.90783	0.626757	0.0481275	0.221989	0.625104	0.15	0.806911	-0.0199722	1	0.142362	0.891127	0.000437052	1	-0.315621	0.419452	Nuclear-pore anchor
HORVU.MOREX.r3.6HG0616130	2.14623	0.330518	3.86631	0.0343477	4.707	0.00947855	2.62995	0.251265	0.0277584	1	1.47479	0.703728	0.612564	0.963459	2.46202	0.193256	Hexosyltransferase
HORVU.MOREX.r3.6HG0616140	1.05918	0.0757834	1.45371	0.00457055	2.05686	8.42e-06	1.58388	0.00316177	0.266063	1	1.6197	0.0014099	0.826412	0.348811	1.65962	0.000533673	Bromo-adjacent homology (BAH) domain-containing protein
HORVU.MOREX.r3.6HG0616170	0.423112	0.38084	-0.751379	0.0404925	-0.764051	0.0232328	0.125896	0.869957	-0.0898533	1	-0.217108	0.849754	-0.387222	0.633598	-0.555816	0.153503	Glycine cleavage system h protein putative
HORVU.MOREX.r3.6HG0616950	0.621758	0.329943	-1.32488	0.0042828	0.393259	0.580205	-0.363838	0.691861	0.179921	1	0.212385	0.898022	-0.614672	0.543007	0.544263	0.370792	Heat-shock protein putative
HORVU.MOREX.r3.6HG0617660	-0.00669014	0.999339	0.6956	0.0400225	-0.0513173	0.942547	0.304784	0.577536	-0.395742	0.778092	0.204868	0.845836	-0.316788	0.711959	-0.131229	0.823791	RNA polymerase-associated CTR9-like protein
HORVU.MOREX.r3.6HG0618180	-0.203002	0.681733	-0.826818	0.00173425	-0.452399	0.173751	-0.674043	0.0251367	-0.0469057	1	-0.245366	0.73613	-0.389919	0.482643	-0.0587791	0.924534	Universal stress protein family protein
HORVU.MOREX.r3.6HG0618720	1.04618	0.298928	2.39472	0.00136251	2.51674	0.00150366	1.89211	0.0591322	1.043	0.669657	1.93887	0.0100331	2.31739	0.00151078	1.84815	0.0160734	Nitrate reductase
HORVU.MOREX.r3.6HG0622920	0.236285	0.767351	1.21715	0.00269666	1.2337	0.00178275	0.273513	0.741613	-0.105487	1	0.897548	0.0646374	0.732465	0.255293	1.2809	0.00107736	Trehalose-6-phosphate synthase
HORVU.MOREX.r3.6HG0623150	0.692106	0.186862	1.01555	0.0248512	-0.0253387	0.985444	0.414594	0.591948	-0.0855124	1	0.452619	0.655324	-0.1722	0.962582	0.105748	0.90074	UDP-glucuronate 4-epimerase 4
HORVU.MOREX.r3.6HG0623740	0.0256614	0.98785	-0.949132	0.0384069	0.184638	0.816366	-0.142368	0.88757	-0.0681591	1	0.568328	0.555078	-0.545956	0.616652	0.636937	0.243007	Cytochrome c oxidase copper chaperone
HORVU.MOREX.r3.6HG0624640	0.146907	0.763963	0.659891	0.010505	0.639488	0.0121026	0.561216	0.0596928	-0.0265661	1	0.755559	0.00233504	0.492075	0.159494	1.18723	4.45e-08	transcription regulatory protein SNF2
HORVU.MOREX.r3.6HG0626190	0.238375	0.752402	-1.07486	0.00942894	0.00012234	1	0.617324	0.310033	-0.309481	1	-0.350458	0.755678	-0.0237303	1	-0.237509	0.739881	Flavonoid 3-hydroxylase
HORVU.MOREX.r3.6HG0627380	1.66959	0.182223	3.22084	0.0007956	1.01423	0.424235	2.26566	0.0354898	2.37346	0.0427339	3.59015	8.3e-05	3.15104	0.000949076	5.13372	5.55e-08	2-oxoglutarate (2OG) and Fe(II)-dependent oxygenase superfamily protein
HORVU.MOREX.r3.6HG0628630	0.103016	0.774258	-0.440534	0.027843	-0.114662	0.715885	-0.182035	0.582244	-0.00848793	1	-0.101464	0.887306	-0.246681	0.578744	-0.239008	0.365024	F-box protein PP2
HORVU.MOREX.r3.6HG0628930	0.0748274	0.830164	-0.47078	0.00548695	-0.249321	0.242153	-0.198899	0.468796	0.123383	1	-0.294761	0.262464	-0.200416	0.637984	-0.310712	0.121966	Alcohol dehydrogenase
HORVU.MOREX.r3.6HG0630370	-0.477235	0.336604	-0.86879	0.0176967	-0.723175	0.0538487	0.0487702	0.966938	-0.313217	0.999748	-0.422016	0.60501	-0.37877	0.693488	-0.893782	0.0124568	NA
HORVU.MOREX.r3.6HG0631790	-0.626421	0.0596726	-0.947087	0.000718217	-0.662086	0.0236892	-0.203257	0.713359	-0.0342818	1	-0.0808752	0.963494	-0.344669	0.661805	-0.500749	0.182003	50S ribosomal protein L9
HORVU.MOREX.r3.7HG0636540	-0.62179	0.1512	-0.818174	0.0272655	-0.690176	0.0755961	-0.0228947	0.990053	0.153756	1	-0.0528985	0.990411	-0.584731	0.403889	-0.327711	0.606679	Pectin lyase-like superfamily protein
HORVU.MOREX.r3.7HG0637280	0.816423	0.628559	3.6585	0.000650348	1.99413	0.0666057	1.42623	0.314906	0.512777	1	2.54554	0.0193494	1.48098	0.486479	3.5075	0.00270055	Alpha-dioxygenase 2
HORVU.MOREX.r3.7HG0639080	0.29888	0.569729	0.868872	0.0091525	0.411852	0.351284	0.330344	0.575373	0.161936	1	0.203512	0.861572	0.404676	0.599902	0.287766	0.587019	Guanine nucleotide-binding protein subunit alpha-like protein
HORVU.MOREX.r3.7HG0643690	0.236669	0.527575	0.921694	5.83e-05	0.621048	0.010282	0.491623	0.115865	0.165802	1	-0.191537	0.779656	0.255186	0.708025	0.293482	0.360556	SPX domain-containing family protein
HORVU.MOREX.r3.7HG0644470	0.140311	0.677123	-0.470292	0.0157362	-0.21383	0.420249	-0.104044	0.795293	-0.056342	1	-0.34328	0.186617	-0.175238	0.792339	-0.362059	0.0901091	Histone H3
HORVU.MOREX.r3.7HG0644650	0.152803	0.876257	1.17232	0.00907766	1.16396	0.00790733	0.254472	0.783895	0.369227	1	0.494236	0.600296	0.917853	0.107446	1.23314	0.00405192	Flavin-containing monooxygenase
HORVU.MOREX.r3.7HG0649110	1.1701	0.327704	1.94138	0.0317112	2.4314	0.00225052	2.85477	0.00132112	1.37678	0.621946	2.78526	0.00100513	2.6684	0.0105402	3.02922	0.000831827	Carbonic anhydrase
HORVU.MOREX.r3.7HG0653740	1.28457	0.0803448	1.75055	0.00463766	2.56678	8.57e-06	1.24069	0.113926	0.0406366	1	0.855997	0.420019	2.54737	0.000238709	1.932	0.00312102	Long-Chain Acyl-CoA Synthetase
HORVU.MOREX.r3.7HG0654330	0.349796	0.637464	1.532	0.00101033	0.315304	0.650399	-0.305283	0.747144	-0.295703	1	0.456252	0.602528	0.597591	0.452151	0.589065	0.279274	ABC transporter putative
HORVU.MOREX.r3.7HG0655180	0.178181	0.756132	0.889466	0.0025347	-0.107612	0.856783	-0.107402	0.881511	-0.638903	0.143157	0.0422463	0.991459	0.238654	0.848405	0.405071	0.292685	F-box protein
HORVU.MOREX.r3.7HG0656260	0.00514528	0.99992	-0.692215	0.0122208	-0.0732681	0.898766	-0.320896	0.4519	-0.195966	1	0.173058	0.861336	0.1706	0.917932	0.112368	0.837139	Metaxin-related
HORVU.MOREX.r3.7HG0656670	0.478062	0.577952	1.78128	0.000158977	1.48422	0.00216961	0.345533	0.737197	0.302201	1	1.52931	0.00201648	0.336217	0.907682	1.0861	0.0402797	Raffinose synthase family protein
HORVU.MOREX.r3.7HG0658100	0.219976	0.818694	-1.45151	0.00271215	-0.56315	0.387229	0.251039	0.801295	0.270574	1	-0.256899	0.85333	-0.180055	0.936124	0.021727	0.986495	Exonuclease V chloroplastic
HORVU.MOREX.r3.7HG0660660	0.449271	0.0942625	-0.517969	0.04048	0.00706563	0.996711	0.0570889	0.930702	-0.258427	0.92614	-0.406749	0.297975	-0.242591	0.710918	-0.235344	0.510563	26S protease regulatory subunit
HORVU.MOREX.r3.7HG0662380	1.6623	0.126658	3.0724	0.000470892	3.10258	0.000314965	3.76558	3.2e-05	0.258642	1	1.50218	0.760761	1.86287	0.103894	4.57321	3.35e-07	Pathogenesis-related protein 10.1
HORVU.MOREX.r3.7HG0662420	0.668496	0.327281	1.09948	0.0399793	0.811774	0.155317	0.444317	0.610455	0.782741	0.59207	0.509167	0.67029	0.86194	0.25804	1.39653	0.00351715	Kinase-like protein
HORVU.MOREX.r3.7HG0663030	0.497154	0.609831	1.39144	0.0209573	1.93795	0.000271048	0.92617	0.247195	0.792074	0.75916	1.33939	0.0359018	1.05714	0.216859	1.65787	0.0030611	DNA-binding protein with MIZ/SP-RING zinc finger PHD-finger and SAP domain-containing protein
HORVU.MOREX.r3.7HG0664900	0.559086	0.395494	-1.1352	0.0148266	-0.285355	0.711493	0.485763	0.524101	0.536948	0.909712	0.80744	0.263774	-0.258885	0.924507	0.553652	0.344771	Heat-shock protein putative
HORVU.MOREX.r3.7HG0665280	-0.0620045	0.926845	-0.721147	0.0114783	0.151905	0.755427	0.412464	0.31481	-0.204926	1	-0.140742	0.891127	-0.0430275	0.993796	0.129434	0.798326	Annexin
HORVU.MOREX.r3.7HG0667780	1.04821	0.0504449	1.00101	0.0488607	1.22885	0.00892227	0.0367104	0.986041	0.478355	0.970548	0.966683	0.170582	0.843299	0.257969	1.91848	1.27e-05	U-box domain-containing protein
HORVU.MOREX.r3.7HG0670230	-0.217146	0.699715	0.708181	0.0372562	0.0704154	0.919543	0.197021	0.754714	-0.240729	1	0.570963	0.17907	-0.04993	0.993417	0.258173	0.578222	1-phosphatidylinositol-3-phosphate 5-kinase
HORVU.MOREX.r3.7HG0672180	-0.0508835	0.939129	-0.64336	0.0269836	-0.424144	0.203495	0.102012	0.875143	-0.026137	1	-0.165638	0.86682	-0.207232	0.863923	-0.10399	0.842273	TMV-MP30 binding protein 2C
HORVU.MOREX.r3.7HG0674270	0.340536	0.748112	-1.33889	0.031082	0.140123	0.908553	-0.08514	0.963189	0.182917	1	-0.464442	0.793647	-0.565213	0.748543	-0.757257	0.309446	Dehydrogenase/reductase SDR family protein
HORVU.MOREX.r3.7HG0674720	-0.209848	0.70389	-0.968616	0.000719994	-0.357332	0.389668	0.125908	0.858929	-0.160647	1	-0.128617	0.921446	-0.439721	0.457708	-0.0940459	0.876457	Epoxide hydrolase 2
HORVU.MOREX.r3.7HG0675540	0.188156	0.676545	-0.688091	0.00833448	-0.172148	0.690718	0.0739267	0.909971	-0.182177	1	0.134713	0.887737	0.103911	0.963134	-0.0714751	0.893685	Histone H3
HORVU.MOREX.r3.7HG0679840	0.614323	0.456302	1.7376	0.000835998	2.37996	1.46e-06	-0.142181	0.921486	0.40635	1	0.966477	0.203191	1.65251	0.00236275	1.65325	0.00172856	Lipoxygenase
HORVU.MOREX.r3.7HG0680360	-0.383632	0.215227	-0.528361	0.037918	-0.145822	0.714199	-0.321387	0.372113	0.0176217	1	-0.0186126	0.997711	0.0360496	0.993799	-0.132401	0.759933	Cortactin-binding protein 2
HORVU.MOREX.r3.7HG0684020	-0.0447684	0.941	-0.646844	0.0091525	-0.383737	0.203495	-0.141754	0.782891	0.100392	1	-0.306441	0.547936	-0.306438	0.590419	-0.540061	0.0371602	MADS-box transcription factor
HORVU.MOREX.r3.7HG0685280	-2.94806	0.270582	5.15126	0.0243087	8.54815	0.000194986	1.11858	0.767593	-0.150099	1	1.04245	0.874457	4.42564	0.0913099	2.73115	0.257602	rRNA N-glycosidase
HORVU.MOREX.r3.7HG0687540	0.0809398	0.899845	-0.643526	0.0332568	-0.352896	0.347065	0.221462	0.673341	0.118068	1	-0.19272	0.838091	-0.29502	0.718661	-0.733154	0.00941572	Proteasome subunit alpha type
HORVU.MOREX.r3.7HG0687790	1.40814	0.0671396	2.15526	0.000746604	2.70294	9.19e-06	1.81245	0.0109515	0.269703	1	1.85172	0.00600503	1.11626	0.309379	2.41929	7.21e-05	RING/U-box superfamily protein
HORVU.MOREX.r3.7HG0688320	0.0599589	0.935839	-0.785073	0.0129362	-0.595868	0.0817402	0.072353	0.931865	-0.16148	1	-0.415367	0.462861	-0.117376	0.968601	-0.357097	0.384447	Chlorophyll a-b binding protein chloroplastic
HORVU.MOREX.r3.7HG0689470	-0.346116	0.28432	-0.522825	0.0399589	-0.129388	0.75372	0.155737	0.737535	0.0802088	1	-0.0145361	1	-0.225581	0.771088	-0.145144	0.711774	Retrotransposon protein putative
HORVU.MOREX.r3.7HG0691020	-0.0470475	0.9454	0.704223	0.0180217	0.119731	0.815946	0.0754443	0.918607	-0.0312465	1	0.206986	0.81627	0.43029	0.35009	-0.23029	0.603073	Mediator of rna polymerase ii transcription subunit 15a
HORVU.MOREX.r3.7HG0693390	-0.148928	0.680946	-0.44258	0.0488607	-0.0969451	0.792896	-0.0263539	0.970684	0.0378999	1	0.13299	0.856188	-0.0513951	0.98419	-0.0877326	0.820617	Glutaredoxin family protein
HORVU.MOREX.r3.7HG0698250	0.103854	0.792309	-0.480537	0.0233224	-0.135458	0.688113	-0.0568858	0.91072	0.103372	1	-0.151586	0.811791	-0.192838	0.771088	-0.522158	0.00983508	NADH dehydrogenase [ubiquinone] iron-sulfur protein 6 mitochondrial
HORVU.MOREX.r3.7HG0699680	-0.0978058	0.899604	0.909526	0.00672113	-0.116642	0.861481	-0.355433	0.530233	0.0111092	1	-0.290718	0.74076	0.0472217	0.995687	0.11121	0.875064	Glycerol-3-phosphate transporter putative
HORVU.MOREX.r3.7HG0704320	0.0767707	0.838214	-0.486012	0.00671129	-0.405981	0.0318566	-0.0941927	0.807251	0.131789	1	-0.158133	0.748482	-0.179333	0.757094	-0.581395	0.000479177	Calmodulin
HORVU.MOREX.r3.7HG0706910	0.178359	0.856085	1.00602	0.0484621	1.31349	0.00286261	0.515687	0.497998	-0.0468424	1	1.30827	0.00694553	0.274092	0.920637	0.756652	0.175496	1-phosphatidylinositol-3-phosphate 5-kinase
HORVU.MOREX.r3.7HG0708040	0.677782	0.53608	2.21582	0.000771859	1.16183	0.15348	1.20325	0.179088	0.710867	0.950451	1.29438	0.147654	1.25259	0.25804	2.41893	0.000169035	Cleavage and polyadenylation specificity factor subunit 5
HORVU.MOREX.r3.7HG0708470	-0.263199	0.448606	-0.508678	0.0439098	-0.202446	0.563687	-0.189296	0.650494	-0.0609574	1	-0.470471	0.134304	-0.280905	0.613726	-0.256507	0.436332	30S ribosomal protein S31
HORVU.MOREX.r3.7HG0708640	-0.125281	0.850299	-0.989189	0.00173959	0.035039	0.967223	0.109348	0.885616	-0.277854	1	-0.266069	0.799076	-0.143796	0.953114	0.117092	0.860079	Protein phosphatase 2C
HORVU.MOREX.r3.7HG0709970	-0.569488	0.626131	2.20917	0.00180903	1.02341	0.25589	0.355735	0.821379	-0.0412846	1	-0.372022	0.879577	0.514191	0.868618	-0.0245297	0.995332	Phosphoenolpyruvate carboxylase
HORVU.MOREX.r3.7HG0711810	-0.353624	0.0840278	-0.426192	0.0188381	-0.330285	0.0908765	-0.0900218	0.810151	0.00716363	1	0.00516578	1	-0.372475	0.0922357	-0.0729561	0.829635	Signal recognition particle 19 kDa protein
HORVU.MOREX.r3.7HG0713610	-0.00862271	0.999339	0.963907	0.0183688	0.131015	0.86341	0.812863	0.0989292	0.00598071	1	0.524519	0.489786	-0.164695	0.960413	0.558937	0.299095	Core-2/I-branching beta-1 6-N-acetylglucosaminyltransferase family protein
HORVU.MOREX.r3.7HG0713670	-0.138029	0.657964	-0.511054	0.00296068	-0.301484	0.151947	-0.0723008	0.861872	0.143164	1	-0.098549	0.882712	-0.243627	0.515896	-0.311842	0.132164	Alba DNA/RNA-binding protein
HORVU.MOREX.r3.7HG0713870	0.0421934	0.955186	-0.878661	0.00160179	-0.986256	0.000210268	-0.278673	0.588958	0.204827	1	-0.00594005	1	-0.281685	0.761302	0.0793239	0.89673	Zinc finger homeobox protein 3
HORVU.MOREX.r3.7HG0715120	0.057314	0.899845	-0.440563	0.044514	-0.524588	0.00842924	-0.651363	0.000770975	0.0191876	1	-0.467843	0.0480336	-0.269912	0.53433	-0.290201	0.261135	Small nuclear ribonucleoprotein
HORVU.MOREX.r3.7HG0715300	0.0354684	0.978531	-1.1765	0.00740853	-0.666383	0.224812	0.494223	0.495907	0.439861	0.95722	-0.0666311	0.990411	-0.309781	0.884826	-0.534083	0.348998	Serine/threonine-protein kinase atr
HORVU.MOREX.r3.7HG0715820	0.591598	0.408528	1.25142	0.0125361	1.01019	0.0517155	0.55849	0.479423	0.694184	0.700998	1.33611	0.00696054	1.10524	0.0547165	1.40627	0.00265222	Transmembrane protein putative
HORVU.MOREX.r3.7HG0718130	0.328856	0.611739	0.992602	0.010601	1.13719	0.00221652	0.353244	0.608928	0.0468136	1	0.217426	0.87317	0.697247	0.209845	0.796589	0.0539263	Amino acid permease
HORVU.MOREX.r3.7HG0718530	-0.125587	0.759384	-0.500484	0.0284209	-0.102887	0.793949	-0.258981	0.452651	-0.013024	1	-0.0892228	0.920242	-0.135265	0.916895	-0.471693	0.0372226	Meiosis 5
HORVU.MOREX.r3.7HG0719120	0.231921	0.653087	0.733764	0.0131152	-0.190889	0.703444	-0.0472135	0.958491	0.405232	0.761055	0.183325	0.881846	-0.0543622	0.991184	0.113245	0.84824	50S ribosomal protein L1
HORVU.MOREX.r3.7HG0719170	0.0289053	0.97896	0.86431	0.0240915	-0.0434107	0.962174	0.0282839	0.986988	-0.426276	0.853987	0.171916	0.89526	-0.101063	0.982098	0.702207	0.082079	O-fucosyltransferase-like protein
HORVU.MOREX.r3.7HG0720840	-0.258927	0.515394	-0.547632	0.0484621	-0.120999	0.791413	0.282384	0.497343	0.291516	0.889872	-0.00486177	1	-0.422433	0.285646	-0.267627	0.44275	Adenylate kinase
HORVU.MOREX.r3.7HG0722950	0.244335	0.396088	-0.423066	0.0488032	-0.171518	0.569133	-0.168547	0.636514	0.0186617	1	-0.118571	0.871131	-0.146667	0.873115	-0.279169	0.272232	Protein RDM1
HORVU.MOREX.r3.7HG0725310	0.218455	0.787098	-1.01618	0.0205043	-0.408423	0.509828	-0.105135	0.923403	-0.149444	1	-0.386406	0.727989	-0.670374	0.340151	-0.480494	0.398336	Plant invertase/pectin methylesterase inhibitor superfamily protein
HORVU.MOREX.r3.7HG0725460	-0.0519342	0.961842	-0.945256	0.0397924	-0.421627	0.492534	-0.24159	0.779773	0.194303	1	-0.17174	0.928611	0.053091	0.997085	0.272906	0.70387	RNA-binding (RRM/RBD/RNP motifs) family protein
HORVU.MOREX.r3.7HG0726300	0.0265878	0.984897	-0.99815	0.0108801	-0.919174	0.0220416	-0.520061	0.367381	-0.0536401	1	-1.12589	0.0101401	-0.539742	0.484162	-0.352136	0.542457	Retrotransposon protein SINE subclass
HORVU.MOREX.r3.7HG0727070	0.220585	0.642915	-0.60527	0.0482815	-0.328583	0.390528	-0.103676	0.875493	0.0258657	1	-0.0413477	0.990411	-0.39498	0.468033	-0.277374	0.482004	Histone H2A
HORVU.MOREX.r3.7HG0728380	0.302099	0.314511	0.618913	0.0030598	0.66475	0.000893598	0.397836	0.153764	0.312978	0.697317	0.468767	0.063291	0.4599	0.0804118	0.752478	9.8e-05	Leucine-rich repeat receptor-like protein kinase family
HORVU.MOREX.r3.7HG0728580	0.215883	0.684215	0.827481	0.0124273	0.289381	0.524141	0.0947295	0.903184	0.219244	1	-0.161126	0.884951	0.160154	0.933323	0.0344321	0.965942	ATP-dependent zinc metalloprotease FtsH
HORVU.MOREX.r3.7HG0733480	1.23315	0.330248	2.36456	0.0118942	2.43771	0.00860398	1.35659	0.311094	2.97804	0.0481835	2.52124	0.0307155	1.51032	0.30727	2.69527	0.0024019	Carbonic anhydrase
HORVU.MOREX.r3.7HG0733550	1.03269	0.244172	3.26669	1.46e-07	4.07119	5.84e-11	2.68831	2.79e-05	1.59431	0.0798984	3.13356	5.11e-07	2.65819	3.31e-05	3.62705	4.57e-09	Early nodulin-like protein
HORVU.MOREX.r3.7HG0736780	0.860565	0.365251	1.8346	0.00339525	2.21574	0.000140977	0.691397	0.505119	0.802671	0.820003	1.31529	0.0729152	1.2482	0.157904	2.73659	3.57e-06	Homeodomain-like superfamily protein
HORVU.MOREX.r3.7HG0736920	0.0125966	0.989588	-0.522464	0.0417003	-0.69749	0.00120059	-0.304514	0.367207	-0.00148586	1	-0.147821	0.861572	-0.0465304	0.98852	-0.274758	0.410533	OTU domain-containing protein
HORVU.MOREX.r3.7HG0736960	-0.0259435	0.966034	-0.506125	0.0438834	-0.345136	0.192465	-0.236637	0.519585	0.135086	1	-0.35826	0.297922	-0.295592	0.515896	-0.34267	0.205524	BTB/POZ domain containing protein expressed
HORVU.MOREX.r3.7HG0737830	0.685883	0.5509	2.13637	0.00421768	1.33739	0.0986052	1.02985	0.319765	0.606873	1	1.07974	0.349841	2.20127	0.00231574	0.970333	0.283401	Receptor-kinase putative
HORVU.MOREX.r3.7HG0737920	0.222868	0.807986	1.0601	0.0320028	0.120901	0.896807	0.0333797	0.986988	0.066684	1	0.611439	0.476149	-0.0111774	1	0.465918	0.462405	WAT1-related protein
HORVU.MOREX.r3.7HG0747230	-0.0368701	0.979118	-1.13605	0.0284209	-0.22568	0.792626	-0.301624	0.760302	-0.793356	0.437155	-1.1085	0.0427293	-0.586628	0.603576	-0.131041	0.894582	Non-specific serine/threonine protein kinase
HORVU.MOREX.r3.7HG0748260	-0.388059	0.814046	2.14687	0.00846237	2.78147	0.000294	1.55775	0.12423	-0.145947	1	2.36378	0.00286696	0.937517	0.657066	4.07049	1.07e-07	UPF0496 protein
HORVU.MOREX.r3.7HG0751310	0.0974439	0.812976	-0.443004	0.0486085	-0.403825	0.0762465	-0.111461	0.798265	0.230184	0.90788	-0.288299	0.425984	-0.178181	0.813128	-0.682681	0.000222183	High mobility group protein
HORVU.MOREX.r3.7HG0751420	-0.438286	0.769956	-1.83612	0.0362852	-0.165271	0.926774	-0.0436816	0.99282	-0.368984	1	0.39365	0.893548	-1.06054	0.519618	-0.215217	0.89396	Ser/Thr-rich protein T10 in DGCR region
HORVU.MOREX.r3.7HG0751620	-0.312729	0.793467	-1.54882	0.01941	-0.127549	0.926774	0.678642	0.506101	0.462295	1	-0.060855	0.996015	-0.317759	0.936124	-0.77807	0.351322	Cyclin
HORVU.MOREX.r3.UnG0760430	-0.470584	0.674995	1.89099	0.00255336	-0.316693	0.782876	0.54003	0.664878	0.516996	1	-0.286677	0.91104	0.204035	0.975337	0.0997615	0.94745	Senescence-associated protein putative
HORVU.MOREX.r3.UnG0765300	-0.133356	0.92192	-1.32507	0.04048	0.170383	0.887459	0.367426	0.760302	0.116816	1	0.200888	0.934132	-0.0823567	0.994698	-0.955411	0.160575	Histone H2A
HORVU.MOREX.r3.UnG0799190	0.815942	0.312381	1.16698	0.0394027	-0.0737058	0.959449	-0.849387	0.315569	0.363825	1	0.227523	0.924203	-0.0780936	0.992733	0.457294	0.499861	Senescence-associated protein putative
HORVU.MOREX.r3.1HG0000340	0	0.99992	0	1	-1.35607	0.0404199	-1.0671	0.186292	0.0187935	1	-0.223817	0.923061	0	1	0	1	Esterase/lipase/thioesterase-like protein
HORVU.MOREX.r3.1HG0002330	-0.20678	0.512451	0.0446789	0.916702	0.516529	0.0101762	-0.133244	0.743616	-0.0422278	1	0.357336	0.203989	0.129791	0.914506	0.377949	0.106814	Ras-like protein
HORVU.MOREX.r3.1HG0002510	-0.429481	0.413482	0.623842	0.168447	-1.02268	0.00154123	-0.725185	0.0703973	-0.109051	1	-0.150245	0.891664	0.481786	0.554533	0.218359	0.76689	Methionine S-methyltransferase
HORVU.MOREX.r3.1HG0003140	-0.0725172	0.854377	-0.0478281	0.90114	-0.400088	0.0416615	-0.119117	0.747157	0.0740791	1	-0.318651	0.22934	-0.148957	0.845033	-0.454092	0.0149564	Actin
HORVU.MOREX.r3.1HG0003620	-1.19392	0.0629006	-0.56211	0.497429	-1.0873	0.0342644	-0.985621	0.126634	-0.166074	1	0.242557	0.890088	-0.186147	0.95935	0.221583	0.782704	Protein ZINC INDUCED FACILITATOR-LIKE 1
HORVU.MOREX.r3.1HG0004290	0.155212	0.919223	1.23815	0.0994015	2.33073	0.00012183	0.510197	0.666255	-0.117719	1	0.54801	0.746698	0.805088	0.572172	0.987006	0.194308	Chymotrypsin inhibitor
HORVU.MOREX.r3.1HG0004320	-1.42459	0.525591	1.59066	0.399428	6.21363	4.87e-05	0.537997	0.864013	-0.146358	1	0.536867	0.923316	0.198459	0.994302	1.31478	0.499114	Chymotrypsin inhibitor
HORVU.MOREX.r3.1HG0004690	0.0029263	0.99992	-0.0366531	0.956322	-0.732903	0.0026206	-0.35768	0.362067	-0.340339	0.729424	-0.55682	0.0435826	-0.151652	0.922604	-0.343955	0.327635	Chaperone DnaJ
HORVU.MOREX.r3.1HG0005520	0.241071	0.950113	0.366006	0.912576	3.9908	0.000688912	0.297977	0.917388	2.01538	0.503709	0.951235	0.762254	1.21193	0.843221	-0.576638	0.862995	Potassium voltage-gated channel subfamily C member 3
HORVU.MOREX.r3.1HG0005540	-0.216485	0.941	1.62362	0.302822	3.00906	0.0214065	0.0425031	0.99772	-0.516349	1	-0.00675006	1	0.180227	0.993796	1.04936	0.54994	Rhodanese-like domain-containing protein 11 chloroplastic
HORVU.MOREX.r3.1HG0005550	-1.07579	0.511577	1.94343	0.120744	2.38073	0.0366214	-0.00752986	1	-0.478175	1	0.401225	0.927345	0.645349	0.917932	1.16264	0.409965	C-hordein
HORVU.MOREX.r3.1HG0005560	-0.0387869	0.996365	1.73084	0.29149	2.87354	0.0374747	0.105859	0.983136	-0.463034	1	0.534181	0.912077	0.876508	0.888321	0.917341	0.631899	Omega secalin
HORVU.MOREX.r3.1HG0006130	-0.285113	0.89023	1.17491	0.329127	2.06909	0.0383272	2.64343	0.00720162	-0.333702	1	0.339094	0.929154	0.343693	0.96877	1.10874	0.355996	Low-molecular-weight glutenin subunit
HORVU.MOREX.r3.1HG0006850	0.115353	0.970458	0.407353	0.846064	-4.08	0.0394007	2.90638	0.331266	0.0860233	1	0.781248	0.858667	-0.500137	0.951628	0.26431	0.910089	Kinase family protein
HORVU.MOREX.r3.1HG0008600	0.00948813	0.99992	0.145297	0.946944	-1.13192	0.0290589	-0.596397	0.458769	0.511151	1	-0.298963	0.961949	-0.30032	0.917933	-0.31454	0.696671	Agamous MADS-box transcription factor
HORVU.MOREX.r3.1HG0008980	0.68904	0.414415	1.1142	0.0834408	1.87244	0.000175277	0.84043	0.274289	0.752102	0.794601	1.1291	0.088275	1.2342	0.0573009	1.84007	0.000342772	TOX high mobility group box protein putative (DUF1635)
HORVU.MOREX.r3.1HG0009450	-0.557083	0.855977	2.02123	0.290936	3.35463	0.0445621	-1.08221	0.691861	0.296231	1	0.273193	0.979396	2.65391	0.244565	1.18721	0.585792	Small integral membrane protein 14
HORVU.MOREX.r3.1HG0012640	-0.513843	0.855102	1.31842	0.483763	3.72214	0.0101661	-0.670354	0.812619	-0.43942	1	0.453925	0.939359	0.498087	0.968601	1.47979	0.415475	Chymotrypsin inhibitor
HORVU.MOREX.r3.1HG0013510	-0.378031	0.929108	-0.378197	0.919664	12.4275	4.34e-07	11.9568	2.63e-06	0.125922	1	0.155858	0.996442	0.101989	1	-0.452434	0.899787	Protease inhibitor/seed storage/lipid transfer protein family protein
HORVU.MOREX.r3.1HG0013540	-0.502405	0.862549	-0.400974	0.881989	11.4579	1.01e-09	11.9608	1.27e-09	0.249666	1	0.242296	0.983415	-0.127483	1	-0.251385	0.935611	Protease inhibitor/seed storage/lipid transfer protein family protein
HORVU.MOREX.r3.1HG0014400	-2.06255	0.0988514	1.87792	0.133227	3.11594	0.00300898	-0.0850424	0.984596	-0.381061	1	0.466875	0.904518	0.350077	0.974161	1.07106	0.454632	11S globulin seed storage protein
HORVU.MOREX.r3.1HG0014570	-0.00773497	0.996178	-0.102324	0.814383	0.926812	0.0140452	-0.476518	0.332775	-0.353434	0.669354	0.0081063	1	0.0151894	1	-0.00815221	0.995693	Transposon protein putative
HORVU.MOREX.r3.1HG0014580	0.12225	0.898759	0.129272	0.87948	1.03643	0.0151466	0.0993263	0.931865	-0.0513715	1	0.119448	0.956787	0.714307	0.263469	0.392518	0.537031	p-loop containing nucleoside triphosphate hydrolases superfamily protein
HORVU.MOREX.r3.1HG0016450	0.398115	0.595477	0.949766	0.0704009	1.14892	0.00814393	0.640451	0.346009	0.366307	1	0.797942	0.201378	0.734673	0.338775	1.07667	0.0223212	Kinase putative
HORVU.MOREX.r3.1HG0016740	0.311258	0.467946	0.46408	0.185833	0.717212	0.0101661	0.270936	0.592101	-0.331592	0.886157	0.486098	0.249664	0.211701	0.866847	0.81635	0.00213484	G-patch domain containing protein
HORVU.MOREX.r3.1HG0016790	0.107156	0.854377	-0.428797	0.230562	-0.636655	0.0268423	0.0528042	0.950581	-0.122158	1	0.0309884	0.994205	-0.217107	0.848405	-0.187428	0.674202	Long-Chain Acyl-CoA Synthetase
HORVU.MOREX.r3.1HG0018260	0.348601	0.682435	0.392268	0.58108	1.34098	0.00390217	0.129758	0.914826	0.116589	1	0.574638	0.554541	0.742231	0.377087	1.70779	7.94e-05	Low temperature and salt responsive protein
HORVU.MOREX.r3.1HG0019100	0.360239	0.554594	0.671313	0.134328	0.817622	0.0424804	0.22637	0.775003	-0.374684	0.971462	0.308513	0.770409	0.283641	0.8672	1.15608	0.000918489	2 3-bisphosphoglycerate-dependent phosphoglycerate mutase
HORVU.MOREX.r3.1HG0019410	-0.0630898	0.909232	-0.297403	0.381543	-0.629523	0.00724879	-0.323558	0.415996	0.0671178	1	-0.183472	0.833759	0.123869	0.935548	-0.257381	0.485459	Transducin/WD-like repeat-protein
HORVU.MOREX.r3.1HG0019430	0	0.99992	0	1	-3.54287	0.0468835	4.6295	0.0032889	-0.292326	0.85594	-0.0232359	0.99565	-0.123022	0.941317	0.0825972	0.866671	Protein translocase subunit SecA 1
HORVU.MOREX.r3.1HG0024090	-0.00439478	0.99992	0.239025	0.590171	-0.636245	0.0404199	-0.329098	0.497998	-0.196878	1	-0.427723	0.341816	-0.0686793	0.986123	-0.260013	0.551186	Peroxisomal membrane (Mpv17/PMP22) family protein
HORVU.MOREX.r3.1HG0024440	0.0502731	0.931452	-0.479462	0.0771351	-0.563586	0.0236396	-0.366853	0.281041	0.0511157	1	-0.37685	0.372953	-0.339934	0.491834	-0.293326	0.373382	EGG APPARATUS-1 protein
HORVU.MOREX.r3.1HG0031260	-0.117993	0.819752	-0.303881	0.384662	-0.557238	0.0419224	-0.387758	0.299879	-0.129703	1	-0.30077	0.601247	-0.382911	0.421506	-0.577556	0.0327428	Agamous MADS-box transcription factor
HORVU.MOREX.r3.1HG0037500	-0.0943619	0.88023	-0.606747	0.0515772	-0.66272	0.021262	0.329028	0.469907	-0.058528	1	-0.127945	0.906413	-0.2698	0.771088	-0.258744	0.527636	Ribulose bisphosphate carboxylase small chain
HORVU.MOREX.r3.1HG0043530	-0.218047	0.715187	-0.15593	0.783228	-0.764819	0.032162	-0.54613	0.235384	-0.28145	1	-0.481628	0.425984	-0.0619639	0.990075	-0.268116	0.608487	Cytokinin riboside 5-monophosphate phosphoribohydrolase
HORVU.MOREX.r3.1HG0044070	0.0673265	0.939467	0.722945	0.0789035	0.919008	0.0105472	0.44093	0.443991	0.108429	1	0.239737	0.838091	0.313381	0.813935	0.849783	0.0212832	Transmembrane protein putative
HORVU.MOREX.r3.1HG0045830	-0.0714885	0.889137	-0.173486	0.612356	-0.49714	0.0371633	-0.30419	0.375518	0.0241807	1	-0.260768	0.594215	-0.144658	0.912348	-0.307219	0.285252	Ubiquitin carboxyl-terminal hydrolase-like protein
HORVU.MOREX.r3.1HG0046190	-0.0602328	0.972754	0.516411	0.571513	1.33649	0.0445621	-0.270069	0.845625	-0.222343	1	-0.07967	0.992458	0.768715	0.591224	0.829812	0.287633	Aquaporin
HORVU.MOREX.r3.1HG0046230	-0.195269	0.795477	-0.38244	0.491086	-0.797674	0.0468128	-0.501021	0.406131	0.00672631	1	-0.179911	0.902185	-0.499284	0.550387	-0.254256	0.696675	Chloroplast inner envelope protein putative
HORVU.MOREX.r3.1HG0046360	1.22837	0.602993	2.99383	0.0752351	3.39654	0.0269109	1.09745	0.686	2.04247	0.742553	2.82221	0.136835	3.20534	0.0583495	6.20156	2.17e-05	Ankyrin repeat-containing protein
HORVU.MOREX.r3.1HG0046460	0.357814	0.604962	0.54593	0.30409	1.00472	0.0156401	-0.282634	0.727175	-0.141412	1	0.111248	0.961505	0.367118	0.808274	1.35479	0.000460184	Late embryogenesis abundant (LEA) hydroxyproline-rich glycoprotein
HORVU.MOREX.r3.1HG0047060	0.133444	0.78106	0.0254095	0.971653	-0.553863	0.0377236	0.00992675	0.997132	-0.0916497	1	-0.238196	0.703728	0.0439604	0.991884	-0.0923257	0.84627	Protochlorophyllide reductase
HORVU.MOREX.r3.1HG0048730	0.0970984	0.797515	0.0733079	0.836302	-0.577642	0.00126693	-0.177598	0.599884	0.0618304	1	-0.261027	0.494126	-0.104236	0.933323	-0.339783	0.143106	Cytochrome b561
HORVU.MOREX.r3.1HG0049040	-0.382752	0.709952	1.16705	0.0699864	1.71872	0.00152849	0.295018	0.806911	-0.272702	1	0.182423	0.946049	0.820333	0.458156	0.938495	0.158463	Low-temperature-induced 65 kDa protein
HORVU.MOREX.r3.1HG0054710	-0.20417	0.9454	1.35682	0.420077	3.21248	0.0148979	-0.584128	0.826191	-0.277475	1	0.121968	0.995151	1.32707	0.694761	1.15007	0.513704	Metallothionein
HORVU.MOREX.r3.1HG0056490	0.0606264	0.955321	0.5108	0.361479	0.892946	0.0478133	-0.0432051	0.977411	-0.21635	1	0.512751	0.538728	0.0958055	0.987884	0.834911	0.0767088	Hexosyltransferase
HORVU.MOREX.r3.1HG0057350	-0.159591	0.828122	0.673097	0.119418	1.13245	0.000716507	0.293021	0.667393	-0.111748	1	0.432606	0.545197	0.134689	0.970188	0.51992	0.234324	Beta-amylase
HORVU.MOREX.r3.1HG0057410	0.322415	0.410005	0.407639	0.223046	0.564396	0.0456934	0.148622	0.804378	-0.0416758	1	0.762262	0.00470545	0.319254	0.621262	0.39152	0.243088	Metacaspase-1
HORVU.MOREX.r3.1HG0058690	-1.04301	0.648624	2.89857	0.0639798	5.80179	5.85e-05	1.52024	0.482915	0.0532187	1	1.48211	0.604791	3.99722	0.00801266	2.31382	0.143656	Late embryogenesis abundant protein
HORVU.MOREX.r3.1HG0059290	0.604379	0.33928	0.657741	0.237502	1.22325	0.00416975	0.376019	0.639555	0.0760294	1	0.90659	0.0892578	0.507734	0.649191	1.81612	2.28e-06	Calcium binding family protein
HORVU.MOREX.r3.1HG0059680	-0.480377	0.694043	1.15125	0.160627	2.534	5.92e-05	1.49886	0.0620513	0.238576	1	0.879605	0.513399	0.758131	0.678285	1.80768	0.00982976	Eukaryotic peptide chain release factor subunit 1-1
HORVU.MOREX.r3.1HG0060360	0.299366	0.863572	0.570181	0.646877	2.11144	0.0121122	0.335456	0.856066	0.116923	1	-0.307237	0.928939	0.965241	0.619295	1.01192	0.339896	Beta-glucosidase putative
HORVU.MOREX.r3.1HG0061770	-0.774207	0.817642	1.68328	0.483763	4.12709	0.0375856	-0.453528	0.914623	0.425595	1	0.484725	0.957676	2.77644	0.363262	0.988083	0.72699	Late embryogenesis abundant protein
HORVU.MOREX.r3.1HG0061780	-0.272494	0.948286	1.48743	0.553953	4.10095	0.0433844	-0.725455	0.850487	-0.0132246	1	-0.296539	0.984553	2.15833	0.602143	0.907261	0.759575	Late embryogenesis abundant protein
HORVU.MOREX.r3.1HG0061790	-0.70202	0.872857	2.06489	0.477525	5.69792	0.0228534	0.0390084	1	0.00103323	1	0.382158	0.979814	3.21583	0.417223	0.75771	0.839817	Late embryogenesis-abundant protein
HORVU.MOREX.r3.1HG0061820	-0.349928	0.909954	2.07568	0.232645	3.64739	0.0144507	-0.358541	0.917231	-0.178821	1	0.399554	0.956096	2.53186	0.222287	1.4052	0.459948	Late embryogenesis abundant protein
HORVU.MOREX.r3.1HG0061880	-0.00620277	0.996145	-0.249934	0.28541	-0.429624	0.0208117	-0.0356462	0.947506	0.231527	0.822401	0.0528475	0.958025	-0.210631	0.64996	0.0261887	0.954184	Ran-binding protein 1
HORVU.MOREX.r3.1HG0062050	-0.229211	0.483264	0.0109883	0.989801	0.472752	0.0334223	0.268117	0.436957	0.0644388	1	-0.0779348	0.935059	0.171071	0.84626	-0.060397	0.893117	Tocopherol cyclase
HORVU.MOREX.r3.1HG0062390	0.349096	0.393688	0.306165	0.426607	0.802921	0.00224087	0.311206	0.497998	0.0619367	1	0.651824	0.0353954	0.455431	0.317821	1.0086	3.69e-05	Dehydration responsive element-binding factor protein
HORVU.MOREX.r3.1HG0062640	0.00383693	0.99992	0.203502	0.535368	0.562497	0.0124342	-0.0169367	0.986988	-0.0496842	1	-0.195252	0.764189	-0.2013	0.797357	-0.0812046	0.854052	Squamosa promoter-binding-like protein
HORVU.MOREX.r3.1HG0063450	0.138176	0.7809	-0.492145	0.110341	-0.801291	0.000815073	0.00836997	0.998191	-0.244633	0.973778	-0.420688	0.315281	-0.0765046	0.980998	-0.332618	0.33629	Thylakoid lumen 18.3 kDa family protein
HORVU.MOREX.r3.1HG0064020	-0.330591	0.251966	-0.0306582	0.955698	-0.708417	0.000280958	-0.169955	0.683679	-0.446995	0.181003	0.0132413	1	0.0179961	1	0.0986816	0.809811	RING/U-box superfamily protein
HORVU.MOREX.r3.1HG0064030	-0.46946	0.256992	-0.382624	0.348662	-0.77682	0.0110064	-0.704189	0.0455543	-0.081665	1	0.0337068	0.995151	-0.304022	0.759046	-0.273592	0.550537	Tetratricopeptide repeat (TPR)-like superfamily protein
HORVU.MOREX.r3.1HG0064570	0.382106	0.783383	1.37401	0.103259	1.95017	0.00724539	-0.0162943	1	0.02948	1	0.687029	0.698801	1.22878	0.282595	1.7033	0.0232673	Dehydration responsive element binding transcription factor
HORVU.MOREX.r3.1HG0066680	0.415532	0.713103	1.32934	0.0541061	2.12772	0.000245241	0.305525	0.820849	0.376863	1	0.601217	0.68968	0.873414	0.479104	1.70675	0.00493265	Wound-induced protease inhibitor
HORVU.MOREX.r3.1HG0067160	0.270099	0.628733	-0.527293	0.186162	-0.761629	0.0272939	-0.955614	0.0033554	0.179189	1	0.245195	0.810472	-0.841244	0.0211956	-0.417122	0.369824	Wound-induced protease inhibitor
HORVU.MOREX.r3.1HG0067310	-0.536573	0.181779	-0.536095	0.147992	-0.741813	0.015164	-0.417105	0.353276	-0.279229	0.993778	-0.187148	0.881926	-0.205389	0.909464	0.0795383	0.910543	RING finger and transmembrane domain-containing protein 2
HORVU.MOREX.r3.1HG0069670	-0.221304	0.723033	0.0325578	0.9746	-0.78569	0.0373046	-0.355261	0.547809	-0.174934	1	-0.342895	0.719147	0.202177	0.92569	-0.162538	0.817935	MYB transcription factor
HORVU.MOREX.r3.1HG0070060	-0.0987393	0.818268	-0.235403	0.421491	-0.491348	0.0259035	-0.362038	0.208457	0.0472677	1	-0.342762	0.290871	-0.100733	0.946263	-0.308345	0.238408	ADP-ribosylation factor
HORVU.MOREX.r3.1HG0070290	-0.0666771	0.909954	0.207197	0.61026	0.64163	0.0107441	0.604024	0.0597345	-0.154265	1	0.0303686	0.994178	0.142396	0.929686	0.455046	0.133593	CCR4-NOT transcription complex subunit 2
HORVU.MOREX.r3.1HG0071400	-0.237183	0.79553	0.76184	0.205214	1.2619	0.00683013	0.895819	0.151185	0.357582	1	0.756573	0.302512	-0.527007	0.720455	-0.182106	0.854336	Aminotransferase like protein
HORVU.MOREX.r3.1HG0072060	-0.782188	0.465194	1.12036	0.194883	2.33661	0.00045249	0.312308	0.840921	-0.0577419	1	0.748566	0.634655	0.797273	0.656049	1.27303	0.111119	Phosphatidylethanolamine-binding protein
HORVU.MOREX.r3.1HG0074040	-0.594974	0.222859	-0.760806	0.0743474	-0.899707	0.0174038	-0.0405101	0.976416	-0.261493	1	-0.341605	0.761375	-0.46427	0.595302	-0.735459	0.0781982	RING/FYVE/PHD zinc finger superfamily protein
HORVU.MOREX.r3.1HG0074260	-0.452931	0.0663062	-0.171622	0.603039	-0.530773	0.0146272	-0.274576	0.427069	-0.237168	0.923704	0.0771332	0.937705	-0.123822	0.92569	0.049042	0.920967	Beta-glucosidase
HORVU.MOREX.r3.1HG0076400	-1.55326	0.0686459	1.20623	0.183568	2.23099	0.00185084	1.35489	0.157073	0.32387	1	0.546603	0.803047	0.432606	0.922206	1.02445	0.265589	Cysteine protease family protein
HORVU.MOREX.r3.1HG0078590	0.17658	0.789295	0.347795	0.473461	0.829756	0.0184401	-0.0855894	0.926469	-0.076732	1	-0.00226611	1	0.388745	0.64887	0.33865	0.486804	Poly [ADP-ribose] polymerase
HORVU.MOREX.r3.1HG0079420	-0.221511	0.549746	-0.252993	0.433293	-0.558271	0.0165938	-0.318722	0.356769	-0.0786932	1	-0.33851	0.446603	-0.468442	0.101392	-0.385582	0.154725	2-oxoglutarate (2OG) and Fe(II)-dependent oxygenase superfamily protein putative
HORVU.MOREX.r3.1HG0080010	-0.386536	0.868731	2.28919	0.0710497	2.90598	0.0124342	0.63118	0.778624	0.0218746	1	1.39198	0.498518	2.74691	0.0504545	4.40492	0.000128788	Phosphatidylinositol N-acetyglucosaminlytransferase subunit P-like protein
HORVU.MOREX.r3.1HG0080020	0.0761859	0.976365	1.47515	0.168447	2.01125	0.0315975	-0.250304	0.906513	-0.140901	1	0.503609	0.871207	1.56495	0.23816	1.51861	0.135522	Late embryogenesis abundant protein
HORVU.MOREX.r3.1HG0080140	0.218107	0.776936	0.600624	0.235015	1.47606	4.46e-05	0.451685	0.49786	0.152183	1	0.410516	0.659686	0.452452	0.667654	1.13684	0.00315099	Alpha/beta-hydrolase
HORVU.MOREX.r3.1HG0080220	0.037616	0.940952	-0.126335	0.706797	-0.458943	0.0299103	-0.335471	0.23625	0.0284176	1	-0.0810669	0.923417	-0.0512104	0.98394	0.0178718	0.975461	Vesicle transport V-SNARE protein
HORVU.MOREX.r3.1HG0080630	-0.155223	0.863446	0.0593864	0.956052	1.01994	0.0203861	-0.0032564	1	-0.153578	1	0.0425915	0.995151	0.284823	0.903577	0.424301	0.493632	DUF1230 family protein
HORVU.MOREX.r3.1HG0081980	0.308482	0.756542	0.80709	0.215252	1.27614	0.0173007	-0.232084	0.84352	0.370871	1	1.10466	0.0780587	0.858732	0.320614	1.38739	0.00687833	senescence regulator (Protein of unknown function DUF584)
HORVU.MOREX.r3.1HG0083440	-0.259668	0.636172	0.567847	0.141557	0.755304	0.0203861	0.0606305	0.950889	-0.376214	0.866226	0.016413	1	0.09754	0.979001	0.412597	0.322426	Lactation elevated protein 1
HORVU.MOREX.r3.1HG0083600	0.43192	0.461379	0.671288	0.148956	1.0477	0.00577926	0.732426	0.152344	0.42005	0.940323	0.796097	0.101376	1.12959	0.0049053	0.804464	0.0611938	Lipid phosphate phosphatase-like protein
HORVU.MOREX.r3.1HG0084950	1.21212	0.0579364	1.13271	0.0746731	1.83779	0.000464979	-0.0471678	0.984194	0.357347	1	0.817967	0.381976	1.73179	0.00224617	3.6279	7.76e-13	Peroxisome proliferator-activated receptor gamma coactivator 1-alpha
HORVU.MOREX.r3.1HG0085160	0.345875	0.41706	0.285	0.506698	-0.617873	0.0406395	-0.136415	0.840813	0.319545	0.872863	-0.253468	0.742476	0.0995496	0.973029	-0.296265	0.483431	Photosynthetic NDH subcomplex B 3
HORVU.MOREX.r3.1HG0085920	0.447516	0.636172	0.185218	0.868326	1.41786	0.0138935	0.142882	0.924999	-0.481998	1	0.307534	0.885005	-0.241883	0.95957	0.0285059	0.990217	Eukaryotic aspartyl protease family protein
HORVU.MOREX.r3.1HG0087590	-0.139524	0.932647	1.21443	0.14156	1.70972	0.0168877	-0.27323	0.863369	-0.0104271	1	0.596837	0.741233	0.971652	0.473837	0.486981	0.650737	transmembrane protein putative (DUF679 domain membrane protein 2)
HORVU.MOREX.r3.1HG0087810	-0.189128	0.86746	-0.70188	0.306609	-1.20471	0.0311847	0.276915	0.806911	0.0184714	1	-0.360182	0.845236	-0.958065	0.212036	-0.960313	0.113279	Fasciclin-like arabinogalactan protein
HORVU.MOREX.r3.1HG0087890	0.0510244	0.946953	-0.35504	0.414106	2.57155	0.0185262	-2.90757	0.275929	-0.238979	1	0.0111059	1	-0.120154	0.971043	0.118992	0.849765	Protein-lysine methyltransferase METTL21D
HORVU.MOREX.r3.1HG0090010	-0.755673	0.599779	1.24624	0.255179	2.66842	0.00161321	0.830646	0.575373	-0.0500221	1	1.47884	0.297922	1.02616	0.62676	1.97949	0.0311483	Iron-sulfur cluster assembly protein
HORVU.MOREX.r3.1HG0090030	-0.293619	0.637216	-0.382591	0.452558	-0.815176	0.0298776	-0.493705	0.343174	-0.134958	1	-0.0213815	1	-0.641164	0.272805	-0.0919549	0.909571	50S ribosomal protein L7/L12
HORVU.MOREX.r3.1HG0090320	-0.846352	0.12492	0.581229	0.335189	1.08288	0.0158787	-0.766817	0.215848	0.0556636	1	0.56881	0.48554	0.140516	0.97719	0.831558	0.100748	G-box binding factor
HORVU.MOREX.r3.1HG0091020	-0.172037	0.937366	1.54001	0.156247	2.18573	0.0199722	-0.013947	1	0.167885	1	0.412431	0.904005	2.33785	0.0233646	2.42483	0.00881177	histone deacetylase-like protein
HORVU.MOREX.r3.1HG0092940	-0.656718	0.884678	-0.485097	0.908536	7.22076	0.00515348	0.481787	0.930361	0.616856	1	0.905865	0.911113	-1.55893	0.86239	0.547742	0.893421	3-isopropylmalate dehydratase large subunit 2
HORVU.MOREX.r3.1HG0093700	0.359382	0.929475	-3.89277	0.10875	-5.60951	0.00372219	-2.12694	0.432399	1.1558	1	-1.36969	0.774316	0.340883	0.988321	-0.367407	0.918819	Ribonuclease
HORVU.MOREX.r3.1HG0094030	0.090041	0.909541	0.194898	0.72076	0.806981	0.0251074	0.402361	0.46287	-0.443254	0.836642	0.38775	0.629072	0.753992	0.109913	0.602337	0.200724	Succinate--CoA ligase [ADP-forming] subunit beta
HORVU.MOREX.r3.1HG0094260	0.0211994	0.992215	0.447147	0.453911	-0.821161	0.038305	-0.464495	0.431063	0.0589093	1	-0.182306	0.915092	0.106907	0.987884	0.148395	0.871544	Cytokinin riboside 5-monophosphate phosphoribohydrolase
HORVU.MOREX.r3.1HG0094980	-0.332595	0.87344	0.135787	0.954375	6.05108	7.65e-07	2.85893	0.0435928	-0.281213	1	0.516556	0.881846	-0.245591	0.983305	-0.048206	0.989921	Mitochondrial outer membrane porin
HORVU.MOREX.r3.1HG0095170	-0.406955	0.666222	0.433136	0.589866	1.66946	0.00187313	0.685227	0.432454	0.178852	1	0.394733	0.810181	0.455777	0.832288	1.20802	0.0490145	UDP-glucose-4-epimerase
HORVU.MOREX.r3.2HG0099160	0.166283	0.933485	0.195544	0.910137	3.73443	0.0421826	4.89461	0.00487842	-0.012086	1	0.0613557	0.997479	-0.260984	0.979554	0.738365	0.584365	2-oxoglutarate (2OG) and Fe(II)-dependent oxygenase superfamily protein putative
HORVU.MOREX.r3.2HG0099800	0.523338	0.611495	0.388793	0.680275	-1.47974	0.0365694	0.353791	0.823747	-0.162517	1	0.110084	0.973531	0.0864838	0.995127	-1.11563	0.202222	Carboxymethylenebutenolidase-like protein
HORVU.MOREX.r3.2HG0100690	0.173537	0.954871	0.798216	0.672757	4.14778	0.0366957	4.66066	0.0358805	-0.490822	1	-0.00707247	1	0.343862	0.987884	0.687478	0.824745	RING/U-box superfamily protein
HORVU.MOREX.r3.2HG0101810	-1.3067	0.396371	0.0375767	0.99294	-1.52712	5.98e-05	-1.29452	0.00194333	-0.0645147	1	-0.437732	0.63547	-0.785041	0.158904	0.146141	0.851008	Flowering-promoting factor 1-like protein 1
HORVU.MOREX.r3.2HG0103170	0.660943	0.577952	1.49767	0.0675757	2.03778	0.00389393	2.1416	0.00729154	0.907948	0.874832	2.10925	0.00332774	1.94927	0.244565	3.34826	0.000288682	Glycosyltransferase
HORVU.MOREX.r3.2HG0104760	-0.0722617	0.962686	-0.374464	0.68675	-1.26891	0.0445621	-0.558645	0.588575	0.209015	1	-0.384429	0.842481	-0.473881	0.838896	-0.213327	0.84841	Ribulose bisphosphate carboxylase small chain
HORVU.MOREX.r3.2HG0104810	-0.129061	0.891611	-0.569215	0.29628	-0.967058	0.0227453	-0.568157	0.356721	-0.244803	1	-0.494834	0.56313	-0.581394	0.484603	-0.47807	0.402439	Ribulose bisphosphate carboxylase small chain
HORVU.MOREX.r3.2HG0105150	0.0963995	0.908681	0.475278	0.295162	0.853438	0.0186522	0.560228	0.251824	0.313063	1	0.57691	0.3132	0.376808	0.73735	0.724818	0.0771289	Heavy metal-associated domain containing protein expressed
HORVU.MOREX.r3.2HG0106600	-0.682608	0.422396	0.598445	0.433179	-1.73283	0.00182499	-0.276973	0.808154	-0.832349	0.592293	-0.117763	0.972931	-0.288334	0.951811	1.16987	0.126194	Germin-like protein
HORVU.MOREX.r3.2HG0106640	0.15662	0.835495	0.625313	0.16842	1.13332	0.000755931	0.168714	0.841409	-0.498534	0.736359	0.774135	0.0655081	0.482052	0.517248	0.705116	0.0706065	Acetyltransferase component of pyruvate dehydrogenase complex
HORVU.MOREX.r3.2HG0110720	0.24259	0.556647	0.485246	0.102666	0.664034	0.00809315	0.289979	0.49298	-0.189011	1	0.0864412	0.945334	0.197582	0.861028	0.442304	0.14123	Guanine nucleotide-binding-like protein
HORVU.MOREX.r3.2HG0111290	0.725588	0.260055	0.8593	0.124976	1.05077	0.0320478	0.083426	0.953665	0.0498081	1	0.573063	0.539231	0.335569	0.887109	0.988936	0.0473238	Thioredoxin putative
HORVU.MOREX.r3.2HG0111610	-0.236959	0.386473	-0.0267778	0.95467	-0.527518	0.00323793	0.00716471	0.997276	-0.00122836	1	-0.277436	0.400359	-0.272999	0.440394	-0.319162	0.153503	Cellulose synthase
HORVU.MOREX.r3.2HG0112530	-0.0447154	0.955651	-0.00687167	0.999708	-1.03512	0.00099135	-0.35252	0.50694	0.361384	0.925944	-0.505604	0.432774	-0.294923	0.794005	-0.409815	0.381973	Peroxidase
HORVU.MOREX.r3.2HG0112560	-3.27032	0.345187	5.24914	0.0788333	6.15582	0.0333067	6.65799	0.0377222	2.74058	0.874481	5.02598	0.126754	4.68831	0.203447	4.38298	0.129038	Peroxidase
HORVU.MOREX.r3.2HG0112580	1.39538	0.149803	1.09346	0.268045	1.73855	0.0324684	2.53697	0.0021965	1.56039	0.633415	4.37988	0.0290411	2.88477	0.00175832	3.54583	0.000208577	Peroxidase
HORVU.MOREX.r3.2HG0112850	-0.483931	0.875308	2.68554	0.12166	3.86693	0.0132877	0.202264	0.963709	-0.148545	1	0.706605	0.887306	1.72803	0.606346	2.69166	0.103088	Coupling of ubiquitin conjugation to ER degradation protein 1
HORVU.MOREX.r3.2HG0113330	0.333909	0.243827	-0.389794	0.125525	-0.609317	0.00304815	-0.124559	0.779913	0.0479942	1	-0.258883	0.555078	-0.197613	0.793375	-0.194243	0.538868	Ultraviolet-B-repressible protein
HORVU.MOREX.r3.2HG0113740	0.146091	0.70716	-0.374384	0.142929	-0.541408	0.0108553	-0.235147	0.502513	0.0424946	1	-0.227493	0.641449	-0.121237	0.92569	-0.0597677	0.892252	Metallothiol transferase FosB
HORVU.MOREX.r3.2HG0114930	0.126055	0.810975	0.314554	0.374286	0.965215	4.41e-05	0.553519	0.0852015	0.0346142	1	0.220871	0.770409	0.645706	0.0277007	0.913678	0.000123029	Nucleolar protein
HORVU.MOREX.r3.2HG0115090	-0.247803	0.430028	-0.0834684	0.827627	-0.455405	0.0410705	-0.282101	0.38192	-0.0138664	1	-0.126279	0.865876	0.0302455	0.995438	0.0189951	0.975984	E3 ubiquitin-protein ligase RNF130
HORVU.MOREX.r3.2HG0115850	0.960943	0.270729	1.31152	0.0716565	1.70413	0.00769385	0.219621	0.883674	0.703696	0.923704	1.12515	0.210043	0.574776	0.793375	1.86555	0.00209779	Mannose-binding lectin superfamily protein
HORVU.MOREX.r3.2HG0116380	0.826575	0.0542452	0.64781	0.171249	1.37917	7.79e-05	0.788555	0.0949336	0.491065	0.820153	1.12088	0.00368212	0.786677	0.108773	1.9915	9.84e-10	WD40 repeat-like protein
HORVU.MOREX.r3.2HG0117630	-0.149139	0.837044	-0.00660379	1	-0.800538	0.0335549	-0.264962	0.709029	-0.0163504	1	-0.150408	0.914743	0.34272	0.759046	0.0143187	0.992979	Magnesium-chelatase subunit H
HORVU.MOREX.r3.2HG0117660	-1.32822	0.493983	1.78429	0.269483	3.86895	0.00320331	-0.44051	0.879121	-0.664218	1	-0.222528	0.983303	1.68967	0.52509	0.856175	0.664325	Beta-glucosidase
HORVU.MOREX.r3.2HG0119600	0.371179	0.322727	0.123673	0.798404	0.646697	0.0203781	-0.118155	0.851099	-0.123676	1	-0.028823	0.994187	0.40714	0.405759	0.516518	0.092833	Transcription elongation factor-related family protein
HORVU.MOREX.r3.2HG0120200	-0.206177	0.780111	0.284431	0.633842	0.837171	0.0371633	0.131194	0.888407	0.283042	1	0.556465	0.432774	0.334262	0.800766	0.65998	0.145687	Protein arginine methyltransferase
HORVU.MOREX.r3.2HG0120760	0.0288494	0.978074	0.314693	0.53644	0.986138	0.00253808	0.495734	0.333897	0.0518386	1	0.341358	0.701101	0.661339	0.16084	0.981022	0.00281687	Leucine--tRNA ligase
HORVU.MOREX.r3.2HG0121300	0.413805	0.357938	0.447378	0.267341	0.857001	0.00485232	0.609789	0.125372	-0.00170005	1	0.386689	0.555078	0.718273	0.0547165	0.924953	0.00208825	tRNA pseudouridine synthase B
HORVU.MOREX.r3.2HG0121320	0.462749	0.215699	0.234228	0.587637	0.791486	0.00385738	0.731537	0.0197107	-0.397215	0.772686	0.329674	0.6107	0.689812	0.0278195	0.828599	0.00200247	tRNA pseudouridine synthase B
HORVU.MOREX.r3.2HG0122600	-0.108351	0.973273	2.14453	0.109468	3.06291	0.00961087	3.44326	0.00667178	1.74126	0.632045	2.50824	0.0741889	2.11267	0.207434	2.0796	0.12827	Chymotrypsin inhibitor
HORVU.MOREX.r3.2HG0122620	0.0155763	0.99992	1.61902	0.181358	2.39882	0.0170787	1.22492	0.429229	0.879774	0.992944	2.52906	0.0175574	1.65711	0.333631	2.58409	0.0194904	Chymotrypsin inhibitor
HORVU.MOREX.r3.2HG0123350	0.464103	0.341692	0.465461	0.303345	0.751988	0.0416256	-0.265274	0.689845	0.488621	0.730103	0.718637	0.0989953	0.157607	0.950595	1.25409	5.41e-05	Trehalose 6-phosphate phosphatase
HORVU.MOREX.r3.2HG0124750	0.866842	0.38826	1.29993	0.0957039	1.45695	0.0440983	-0.0340882	0.994216	0.363213	1	1.38264	0.109653	1.3756	0.146854	2.75738	2.38e-05	Translation factor GUF1 homolog mitochondrial
HORVU.MOREX.r3.2HG0126540	-0.994958	0.79595	1.49794	0.614633	5.04863	0.0365901	-0.275998	0.964968	0.269716	1	0.00599544	1	1.82376	0.794005	2.23782	0.415475	EGG APPARATUS-1 protein
HORVU.MOREX.r3.2HG0130180	-0.210466	0.72763	0.343539	0.460553	-0.879903	0.00908909	-0.189096	0.789336	0.146148	1	-0.179992	0.891127	0.0625824	0.989845	0.215072	0.717076	Glycosyltransferase
HORVU.MOREX.r3.2HG0131350	0.359325	0.318908	0.420084	0.19051	0.804981	0.000584638	0.535692	0.0925599	0.142992	1	0.647635	0.017076	0.414223	0.341589	0.619813	0.0194232	Geranylgeranyl pyrophosphate synthase
HORVU.MOREX.r3.2HG0131550	0.166852	0.70935	-0.417191	0.162181	-0.545621	0.0343323	-0.173772	0.715202	-0.207787	1	-0.39802	0.284905	-0.0886548	0.971976	-0.384634	0.190977	Chlorophyll a-b binding protein chloroplastic
HORVU.MOREX.r3.2HG0131580	0.484118	0.230707	-0.45501	0.249795	-0.711428	0.0313436	-0.394022	0.431063	0.228091	1	-0.223774	0.836918	0.0240461	1	0.183553	0.751295	Ubiquitin-conjugating enzyme E2 putative
HORVU.MOREX.r3.2HG0132140	0.304895	0.480247	0.410908	0.261509	0.694879	0.015043	0.52767	0.151568	0.445775	0.614994	0.270096	0.719535	0.319315	0.670042	0.776127	0.00496644	Importin-5
HORVU.MOREX.r3.2HG0138250	0.338617	0.465638	0.472181	0.21443	0.711042	0.0228574	0.093028	0.902969	0.0337362	1	0.502072	0.284168	0.602968	0.138173	1.13033	3.19e-05	GRAS transcription factor
HORVU.MOREX.r3.2HG0139350	0.469947	0.862549	1.64637	0.353779	2.64307	0.0417209	2.343	0.356811	-1.26069	0.886373	0.891774	0.767801	1.54043	0.801402	-1.6668	0.599798	Purine nucleoside phosphorylase DeoD-type
HORVU.MOREX.r3.2HG0139380	-2.18759	0.377683	1.88558	0.349072	4.66078	0.00416975	1.5682	0.553679	0.794065	1	2.64116	0.190437	2.72434	0.287856	3.34559	0.0477116	Isocitrate lyase
HORVU.MOREX.r3.2HG0140290	0.655761	0.100407	0.536977	0.199524	0.844298	0.0122133	1.02093	0.00258985	0.394034	0.885557	0.908644	0.00946275	0.403852	0.612218	0.328677	0.490528	Glucose-6-phosphate/phosphate translocator-like protein
HORVU.MOREX.r3.2HG0141530	0.0661003	0.884462	-0.0533224	0.899707	-0.433102	0.0445621	-0.138729	0.731478	0.0468042	1	-0.320801	0.340463	-0.132576	0.912348	-0.465598	0.0545107	Hydroxyproline-rich glycoprotein-like
HORVU.MOREX.r3.2HG0144990	-0.126582	0.904093	0.31308	0.684192	1.02973	0.0342644	-0.677682	0.320151	-0.125352	1	0.29129	0.842956	0.853614	0.175294	0.597658	0.329099	Transcription factor Myb
HORVU.MOREX.r3.2HG0147020	-0.438642	0.252982	0.122981	0.821321	-0.650236	0.0324684	0.0687989	0.933185	0.0116174	1	0.20222	0.837601	-0.00860302	1	-0.355734	0.39697	Regulator of chromosome condensation (RCC1) family protein
HORVU.MOREX.r3.2HG0147120	-0.036911	0.9495	0.203134	0.572897	-0.518033	0.0445621	0.0179975	0.987226	-0.294851	0.823751	0.0426571	0.985117	-0.155528	0.907066	-0.0215576	0.974652	WD repeat-containing protein
HORVU.MOREX.r3.2HG0150570	-0.126211	0.768887	-0.364923	0.18341	-0.659142	0.00173433	-0.0967113	0.848339	-0.117541	1	-0.320742	0.407828	-0.0340241	0.993796	-0.359369	0.175614	Oxygen-evolving enhancer protein 1
HORVU.MOREX.r3.2HG0152170	-0.265336	0.552603	-0.317393	0.4693	-0.616236	0.0334223	-0.220075	0.699805	-0.14865	1	-0.24605	0.779974	0.258269	0.800693	-0.304566	0.485606	RNA-binding protein
HORVU.MOREX.r3.2HG0153410	0.505143	0.161439	-0.456872	0.19835	-0.631029	0.0378573	-0.215258	0.694924	-0.134844	1	-0.400388	0.430974	-0.184853	0.912348	-0.369816	0.318161	Photosystem I reaction center subunit psaK
HORVU.MOREX.r3.2HG0153680	-0.218506	0.621708	-0.145956	0.731904	-0.569147	0.0356227	-0.244608	0.593886	-0.12814	1	0.082157	0.958966	-0.259866	0.728231	-0.10101	0.839368	ESAT-6 secretion accessory factor EsaA
HORVU.MOREX.r3.2HG0153960	-0.0637979	0.909232	-0.259111	0.431606	-0.618697	0.00828	-0.248059	0.535382	-0.10575	1	-0.368472	0.329441	-0.217105	0.794005	-0.377756	0.183887	Oxygen-evolving enhancer protein 2-1 chloroplastic
HORVU.MOREX.r3.2HG0155090	-2.21267	0.688696	-1.41843	0.785319	8.14083	0.0419421	0.590023	0.946261	-2.1257	1	-0.387199	0.992121	0.225677	1	1.56011	0.768983	Ycf68
HORVU.MOREX.r3.2HG0156760	-0.218063	0.544685	0.238168	0.447737	-0.471169	0.0479395	-0.214411	0.582536	-0.0571709	1	-0.258455	0.586308	-0.0484001	0.987884	-0.099568	0.811116	Aminotransferase
HORVU.MOREX.r3.2HG0157170	0.221555	0.647709	-0.0911385	0.867747	-0.643189	0.0278889	-0.188857	0.733622	0.318124	0.907959	-0.231052	0.775253	-0.0938757	0.975337	-0.470378	0.16176	Dirigent protein
HORVU.MOREX.r3.2HG0158120	0.152855	0.931482	1.52903	0.0746731	2.52667	0.00036692	1.16993	0.266876	-0.431442	1	0.533502	0.812014	1.6194	0.085698	2.14162	0.00360102	Plant/T7H20-70 protein
HORVU.MOREX.r3.2HG0158260	0.307949	0.568242	0.602095	0.172844	-0.739447	0.0362909	-0.450549	0.431063	0.157303	1	-0.453046	0.476149	0.385652	0.654306	-0.439537	0.365968	Glycogen synthase
HORVU.MOREX.r3.2HG0158690	0.437038	0.380217	0.530152	0.213843	0.908219	0.00725422	0.818947	0.0312031	0.448173	0.793217	0.873706	0.0183139	0.566435	0.313762	1.46612	1.69e-06	WRKY transcription factor
HORVU.MOREX.r3.2HG0164700	0.79307	0.1587	0.950234	0.0687793	1.0412	0.026741	1.508	0.000931701	1.17141	0.0306381	1.25347	0.00630777	1.25235	0.00727416	0.406891	0.541192	Potassium transporter
HORVU.MOREX.r3.2HG0168310	0.112969	0.941	0.675923	0.445069	1.47983	0.0216642	0.328927	0.806911	-0.157576	1	-0.58755	0.698194	0.574554	0.793375	0.317005	0.78847	Cellulose synthase family protein expressed
HORVU.MOREX.r3.2HG0168690	-0.195175	0.918294	1.02865	0.336407	2.30445	0.00509894	-0.607495	0.696709	-0.105173	1	0.47383	0.86682	1.14511	0.484162	1.34738	0.165482	Serine hydroxymethyltransferase 1
HORVU.MOREX.r3.2HG0170230	0.362439	0.66513	0.641434	0.294359	1.11995	0.0218274	-0.435394	0.602528	-0.429134	0.995406	0.671957	0.414025	0.981545	0.116309	2.64567	3.38e-10	Smr domain containing protein
HORVU.MOREX.r3.2HG0172110	0.253935	0.471948	0.220197	0.508915	0.594775	0.00916102	0.215541	0.599048	0.11313	1	0.118674	0.887306	0.214907	0.782307	0.789154	0.000118301	Dihydrofolate reductase
HORVU.MOREX.r3.2HG0172550	-0.611216	0.457242	0.876026	0.20059	1.72458	0.000579498	0.613982	0.50694	-0.138846	1	0.43125	0.698801	0.486154	0.794005	1.29308	0.00985156	Synaptonemal complex protein 1
HORVU.MOREX.r3.2HG0172890	0.0206624	0.977028	-0.356652	0.24166	-0.600007	0.0130972	-0.0260509	0.976509	-0.184418	1	-0.298331	0.533716	-0.12544	0.936028	-0.254096	0.449255	Chlorophyll a-b binding protein chloroplastic
HORVU.MOREX.r3.2HG0173900	0.101018	0.816897	-0.167593	0.612197	-0.47348	0.0389576	-0.365023	0.215725	0.14025	1	-0.0928075	0.921836	0.250847	0.724935	0.236751	0.538817	autoinhibited Ca(2+)-ATPase isoform 4
HORVU.MOREX.r3.2HG0176250	0.0674424	0.983073	1.67561	0.106184	4.44862	1.31e-07	1.41544	0.268748	1.34853	0.740638	2.83157	0.00131743	1.21459	0.515896	3.56612	1.15e-05	BTB/POZ and TAZ domain protein
HORVU.MOREX.r3.2HG0176950	-0.231278	0.704004	-0.0510275	0.948959	-1.0688	0.000799734	0.00380015	1	0.00326629	1	-0.633296	0.220993	-0.155904	0.947221	-0.435482	0.340097	Phosphatidylinositol 3-kinase regulatory subunit alpha
HORVU.MOREX.r3.2HG0177660	0.971216	0.0741134	0.967335	0.0700189	1.63788	0.000104536	0.631666	0.377073	0.821984	0.460779	1.31231	0.00460319	0.77187	0.293181	1.10874	0.018985	Calcium-binding protein
HORVU.MOREX.r3.2HG0178290	0.216873	0.714083	0.036063	0.970699	0.678944	0.049147	0.189967	0.796873	-0.253978	1	0.00558253	1	0.023538	1	0.354463	0.472258	Plant regulator RWP-RK family protein
HORVU.MOREX.r3.2HG0179410	-0.0436198	0.95009	-0.331233	0.431702	-0.659439	0.0217086	0.240028	0.651277	0.0168869	1	-0.360206	0.589886	-0.431508	0.391068	-0.534785	0.115335	transmembrane protein putative (DUF1068)
HORVU.MOREX.r3.2HG0179560	0.220158	0.909585	-0.0351888	0.992319	-2.16966	0.0116626	0.650853	0.674958	-0.661704	1	0.545888	0.841671	-0.384458	0.949017	-0.871374	0.454392	Nodulin-like / Major Facilitator Superfamily protein
HORVU.MOREX.r3.2HG0180680	0.189778	0.786016	0.720199	0.0895578	0.950832	0.00583384	0.605707	0.22982	0.0418471	1	0.38324	0.620122	0.503785	0.473142	1.31688	3.22e-05	Zinc finger (C3HC4-type RING finger) family protein
HORVU.MOREX.r3.2HG0181160	-0.438949	0.739599	0.930097	0.310373	1.69596	0.0217025	-0.649091	0.59825	-0.0261545	1	-0.0604439	0.996685	0.670089	0.77215	0.713586	0.478635	Caleosin
HORVU.MOREX.r3.2HG0181900	0.485493	0.424196	-0.397504	0.471024	-0.967241	0.0182872	-0.579462	0.301197	-0.232732	1	-0.534708	0.533794	0.141555	0.973675	-0.486369	0.40682	Kinase family protein
HORVU.MOREX.r3.2HG0182380	-0.276445	0.463184	-0.0251838	0.970923	-0.527688	0.0430438	-0.298837	0.451241	-0.257076	0.94173	-0.197918	0.78534	-0.194619	0.852522	-0.00308238	1	senescence regulator (Protein of unknown function DUF584)
HORVU.MOREX.r3.2HG0184200	0.23835	0.566005	0.31011	0.364766	0.695565	0.0114043	0.547302	0.108856	0.0601809	1	-0.0633925	0.966342	0.15678	0.917933	0.345977	0.29255	Replicase polyprotein 1a
HORVU.MOREX.r3.2HG0184980	0.153685	0.801026	-0.365889	0.399165	-0.687026	0.0386	-0.18934	0.775003	-0.367042	0.853987	-0.358876	0.615154	-0.517267	0.338305	-0.382818	0.405686	Protein COBRA
HORVU.MOREX.r3.2HG0188580	-0.460831	0.505248	-0.0684455	0.949912	1.49913	0.00288024	1.1699	0.111277	0.49832	1	-0.650659	0.748482	0.195558	0.94892	0.982792	0.0254447	CsAtPR5
HORVU.MOREX.r3.2HG0188780	-0.166416	0.928802	1.22001	0.195927	2.31089	0.00291854	0.806379	0.534957	0.374071	1	0.708361	0.697	1.51911	0.163837	2.70729	0.000273831	Glycosyltransferase
HORVU.MOREX.r3.2HG0189960	0.0552598	0.950902	0.497665	0.313756	1.04796	0.00266842	0.540003	0.331999	-0.0771246	1	0.427912	0.574655	-0.111357	0.97719	0.242916	0.676229	U3 small nucleolar RNA-associated protein 10
HORVU.MOREX.r3.2HG0190500	0.0227073	0.994576	0.726569	0.302088	1.32021	0.0161046	0.255096	0.831914	-0.218526	1	0.759912	0.413592	0.950582	0.251361	1.34068	0.0137339	Calcium-binding EF-hand family protein
HORVU.MOREX.r3.2HG0190680	-0.340553	0.457206	0.556295	0.120293	0.942121	0.000582484	0.16156	0.799416	-0.157227	1	0.580294	0.147832	0.228198	0.855981	0.37359	0.327924	Aminotransferase
HORVU.MOREX.r3.2HG0191150	0.48789	0.238455	0.44819	0.250635	0.738049	0.0288757	0.577147	0.176252	-0.427391	0.793217	0.311956	0.713702	1.05505	0.000381091	0.623806	0.0801797	Polygalacturonase QRT3
HORVU.MOREX.r3.2HG0191300	0.567785	0.0737511	0.46288	0.168389	0.692034	0.0115831	0.198856	0.709539	-0.124561	1	0.659259	0.0319596	0.694779	0.0190703	1.48275	1.39e-10	Ribosome maturation protein SBDS
HORVU.MOREX.r3.2HG0192300	-1.98606	0.350786	2.37384	0.20452	3.77972	0.020829	1.25907	0.634509	-0.835988	1	2.75797	0.176514	3.77917	0.103074	0.161238	0.969705	Sodium transporter
HORVU.MOREX.r3.2HG0192890	-1.80257	0.293733	1.71498	0.282042	4.43966	0.000484345	1.75478	0.337398	0.460481	1	1.53726	0.525087	1.58902	0.572172	2.1559	0.140248	Xyloglucan endotransglucosylase/hydrolase
HORVU.MOREX.r3.2HG0193280	-0.109022	0.932343	0.475599	0.626487	-1.47007	0.00851188	-0.265779	0.844298	-0.279999	1	2.10736	0.252877	-0.234531	0.935048	-0.714431	0.19397	transducin family protein / WD-40 repeat family protein
HORVU.MOREX.r3.2HG0194480	0.0509218	0.954209	0.0784843	0.919203	0.750559	0.0441259	-0.00759529	1	-0.441041	0.848041	0.403324	0.615154	0.437592	0.660472	-0.150908	0.843031	Elongation factor 1-alpha putative
HORVU.MOREX.r3.2HG0194630	-0.136231	0.845666	0.571025	0.161352	0.735256	0.0402998	0.640678	0.152435	0.0591929	1	0.365018	0.661677	0.232139	0.905565	0.783384	0.0368538	Polyphenol oxidase
HORVU.MOREX.r3.2HG0195130	0.160441	0.771943	0.358258	0.369482	0.623406	0.033888	0.458373	0.246945	-0.0166026	1	0.00654892	1	0.24344	0.818314	0.208808	0.652466	Multidrug resistance protein ABC transporter family protein
HORVU.MOREX.r3.2HG0195860	1.01567	0.598643	2.25005	0.109652	8.66005	1.82e-08	3.84136	0.0164591	3.5641	0.098937	6.3073	0.000330381	5.76026	2.61e-05	5.56328	8.61e-06	Ubiquitin
HORVU.MOREX.r3.2HG0195900	1.19266	0.4506	1.82794	0.144151	5.37403	2.43e-07	4.15912	0.00010962	6.08578	7.37e-06	6.29167	7.33e-08	4.43509	2.17e-05	7.67882	1.22e-11	UBiQuitin family member
HORVU.MOREX.r3.2HG0195920	-0.287455	0.931528	-0.31418	0.919664	9.00823	4.06e-11	6.50322	3.89e-07	5.65879	4.23e-05	6.90953	1.1e-07	6.74139	1.59e-07	9.14365	2.2e-11	UBiQuitin family member
HORVU.MOREX.r3.2HG0196050	0.139537	0.908681	0.509218	0.473703	1.20446	0.0259157	-0.0378743	0.986988	-0.0374149	1	0.238652	0.907653	0.3668	0.883985	0.656963	0.316622	Homeodomain-like superfamily protein
HORVU.MOREX.r3.2HG0197000	-0.83322	0.729503	1.51233	0.397429	3.14786	0.03035	-0.143261	0.97498	-0.320694	1	0.470347	0.933676	2.17312	0.329381	1.26724	0.496598	Seed maturation protein
HORVU.MOREX.r3.2HG0198040	0.53851	0.769956	0.923301	0.504502	5.28921	0.000545882	4.78389	0.0117375	0.389916	1	0.894684	0.702257	1.04261	0.67654	2.23313	0.0233459	BTB/POZ and MATH domain-containing protein 2
HORVU.MOREX.r3.2HG0199420	-0.202414	0.750887	-0.466774	0.28795	-0.866689	0.00836176	-0.150682	0.83821	0.0823407	1	-0.425633	0.57025	-0.23114	0.903415	-0.349995	0.47019	Anthocyanidin reductase
HORVU.MOREX.r3.2HG0200390	-0.441761	0.63424	0.669941	0.350119	1.46616	0.00624458	0.446778	0.652149	-0.369141	1	0.317945	0.866426	0.782829	0.466888	0.922775	0.147017	Beta-fructofuranosidase insoluble protein
HORVU.MOREX.r3.2HG0201420	-0.436036	0.686741	0.777365	0.331687	1.38866	0.0277411	-0.190771	0.895673	0.360871	1	0.622439	0.669697	0.29234	0.946263	0.872387	0.269706	Protein kinase
HORVU.MOREX.r3.2HG0202070	0.0711447	0.921904	0.280639	0.532262	0.775272	0.0156514	0.409029	0.425304	0.0177956	1	-0.00628376	1	0.0102412	1	-0.00307557	1	Chaperone protein DnaJ
HORVU.MOREX.r3.2HG0202480	0.615901	0.351176	0.0449335	0.973065	1.12277	0.0201332	0.141564	0.901747	0.0702378	1	0.753431	0.361189	0.536364	0.62484	0.884789	0.0847142	SsrA-binding
HORVU.MOREX.r3.2HG0203620	-0.996062	0.281052	0.537445	0.592315	1.8425	0.00583384	-0.199746	0.903184	-0.00762005	1	0.148642	0.973398	0.39286	0.922206	0.64467	0.503315	Nuclease S1
HORVU.MOREX.r3.2HG0204820	0.645426	0.442329	0.856582	0.218623	1.22596	0.0345539	0.77903	0.337398	0.0477524	1	0.652095	0.533716	0.0908638	0.993453	0.372617	0.684588	Ethylene-responsive transcription factor
HORVU.MOREX.r3.2HG0208280	-0.199194	0.917255	0.25591	0.873262	3.54805	0.00107607	2.93154	0.0151349	0.223486	1	-0.533826	0.849735	-0.26443	0.975337	-0.448704	0.751718	Sulfotransferase
HORVU.MOREX.r3.2HG0208290	-0.804744	0.479206	0.822669	0.413696	4.34588	0.00674164	4.57142	0.0117832	0.1316	1	-0.42026	0.881846	-0.316057	0.954466	-0.253308	0.856658	Sulfotransferase
HORVU.MOREX.r3.2HG0208900	-0.0360696	0.973272	-0.187173	0.778028	0.855202	0.0259157	0.134197	0.880344	0.0733661	1	0.438515	0.56313	-0.217135	0.921873	0.349956	0.506835	Gibberellin 3-beta-hydroxylase 2
HORVU.MOREX.r3.2HG0209330	0.263559	0.655565	0.245078	0.633577	0.890839	0.0113316	0.0647497	0.95158	-0.240825	1	0.0829822	0.966347	0.329759	0.759046	0.712537	0.0592374	Receptor-like kinase
HORVU.MOREX.r3.2HG0212120	-0.0394809	0.945126	0.122324	0.755931	-1.82867	0.0388319	0.0989738	0.970912	0.0270522	1	0.0219821	0.995786	-0.135983	0.946263	0.31575	0.475933	Serine hydroxymethyltransferase
HORVU.MOREX.r3.2HG0213040	0.30048	0.772172	1.16585	0.0577692	1.19542	0.0387932	0.407492	0.703195	0.188748	1	0.389739	0.803613	0.0188798	1	1.21905	0.032379	Ethylene-responsive transcription factor putative
HORVU.MOREX.r3.2HG0213160	-0.187453	0.79269	-0.166494	0.790893	-0.852515	0.0314103	-0.109931	0.905047	-0.126244	1	-0.603116	0.316531	-0.282117	0.887109	0.178641	0.819789	Triacylglycerol lipase 2 putative
HORVU.MOREX.r3.2HG0213820	0.460554	0.314511	0.628939	0.0969783	0.929977	0.00298637	0.339856	0.541143	0.0543858	1	0.440424	0.467056	0.472163	0.45475	1.07809	0.00026918	Late embryogenesis abundant (LEA) hydroxyproline-rich glycoprotein family putative
HORVU.MOREX.r3.2HG0214190	0.279763	0.955491	0.662472	0.8598	8.37188	0.00111249	-0.926505	0.833457	2.41227	0.914262	0	1	0	1	0	1	myb domain protein 3r-3
HORVU.MOREX.r3.2HG0215110	-0.137727	0.759351	-0.0466214	0.929913	-0.511756	0.0447544	-0.49946	0.0794488	0.029795	1	-0.278027	0.616121	-0.00547476	1	0.0630642	0.899175	Thioredoxin
HORVU.MOREX.r3.2HG0215730	-0.290544	0.557376	-0.352332	0.399285	-0.640732	0.0495365	-0.26297	0.631321	-0.257405	1	-0.479545	0.329965	-0.371448	0.608144	-0.526841	0.139965	ATP synthase subunit alpha chloroplastic
HORVU.MOREX.r3.2HG0217580	0.0319433	0.955962	0.277256	0.368519	-0.664177	0.00255357	-0.0491586	0.941634	-0.094399	1	-0.146997	0.873698	0.0590772	0.984987	-0.219942	0.542485	RING/FYVE/PHD zinc finger superfamily protein
HORVU.MOREX.r3.2HG0217920	-0.0491235	0.88764	-0.290944	0.106565	-0.440034	0.00234236	-0.244289	0.256363	0.236484	0.671392	-0.299735	0.211718	-0.123333	0.846913	-0.261443	0.177026	Ras family protein
HORVU.MOREX.r3.3HG0221980	0.41095	0.291488	0.385408	0.309112	0.673535	0.0236838	0.0572724	0.947506	-0.000382353	1	0.106905	0.933887	0.238637	0.832288	0.685608	0.0211266	Protein NEGATIVE REGULATOR OF RESISTANCE
HORVU.MOREX.r3.3HG0223980	0.102006	0.833259	-0.100745	0.810854	-0.547861	0.0210335	-0.3066	0.393321	0.114831	1	-0.0356305	0.990411	-0.0681548	0.981781	0.0887925	0.858186	UDP-N-acetylmuramate--L-alanine ligase
HORVU.MOREX.r3.3HG0224000	-0.396817	0.379081	-0.28025	0.535368	-0.738485	0.0242129	-0.365284	0.477379	-0.322354	0.956292	-0.275318	0.767801	-0.061412	0.988843	-0.0865331	0.893175	basic helix-loop-helix (bHLH) DNA-binding superfamily protein
HORVU.MOREX.r3.3HG0224520	0.436472	0.597683	0.528718	0.402429	1.38428	0.00014004	0.565027	0.339681	-0.123906	1	0.290684	0.809634	0.228574	0.922604	0.591301	0.2166	GDSL esterase/lipase
HORVU.MOREX.r3.3HG0224530	0.0611493	0.972617	0.737541	0.378094	1.74924	0.00637595	0.71448	0.505646	0.74998	0.871864	1.62367	0.0163708	2.57085	1.87e-05	2.51888	1.69e-05	GDSL esterase/lipase
HORVU.MOREX.r3.3HG0224850	-0.127642	0.909185	0.542423	0.402283	1.51913	0.000533114	0.828421	0.185679	0.64137	0.772686	1.12519	0.0336548	1.05646	0.0600462	0.887801	0.0942385	Basic 7S globulin 2
HORVU.MOREX.r3.3HG0225930	0.100611	0.808798	-0.301347	0.253055	-0.498819	0.0172587	-0.169608	0.658513	-0.212249	0.954839	-0.181301	0.758143	-0.10113	0.942174	-0.217027	0.452431	Delta(7)-sterol-C5(6)-desaturase
HORVU.MOREX.r3.3HG0227210	0.087007	0.849215	-0.317277	0.244436	-0.488931	0.03011	-0.209451	0.576417	-0.0323696	1	-0.337812	0.324616	-0.23053	0.708025	-0.315453	0.238408	Photosystem I reaction center subunit XI
HORVU.MOREX.r3.3HG0228790	0.0529562	0.923533	-0.0320374	0.956052	0.630507	0.00556615	0.112424	0.826191	0.180927	1	-0.176624	0.828265	0.0845603	0.971976	-0.00385473	1	Mitochondrial glycoprotein
HORVU.MOREX.r3.3HG0229700	2.58842	0.274616	0.0272648	1	-3.94196	0.0153906	-2.91114	0.275714	-0.0798741	1	-0.135111	0.919301	0.238779	0.922089	0.131797	0.879355	protein phosphatase 2A subunit A3
HORVU.MOREX.r3.3HG0230640	0.196721	0.803705	-0.310729	0.604439	-0.875474	0.0396988	0.0372107	0.981221	0.150467	1	-0.276352	0.840603	-0.380012	0.797052	0.0573163	0.956848	Thioesterase family protein
HORVU.MOREX.r3.3HG0231090	-0.497858	0.114357	0.424849	0.207236	0.630811	0.020731	0.236246	0.624228	0.0542393	1	0.340171	0.501157	0.291169	0.673559	0.567114	0.0539172	Fatty acid oxidation complex subunit alpha
HORVU.MOREX.r3.3HG0231420	-0.224685	0.926272	1.64687	0.195527	3.20525	0.00185375	0.780489	0.692844	0.236994	1	0.678274	0.819596	2.17523	0.10482	2.46099	0.0177753	NAC domain protein
HORVU.MOREX.r3.3HG0232400	-0.312556	0.420132	0.202436	0.617331	0.705695	0.00511594	0.409527	0.276568	0.0336518	1	0.0685793	0.963394	0.319856	0.587656	0.40228	0.190295	Glutamate decarboxylase
HORVU.MOREX.r3.3HG0233410	0.113998	0.903145	0.795409	0.121701	0.862473	0.0449353	-0.151244	0.876203	-0.108804	1	0.105852	0.964073	-0.21291	0.936028	0.420621	0.500406	Transmembrane protein putative
HORVU.MOREX.r3.3HG0234750	0.0423579	0.968267	0.288805	0.626271	0.838418	0.0448701	0.281327	0.709364	0.198316	1	0.543672	0.456018	-0.0563369	0.995438	0.841522	0.0534451	Nuclease
HORVU.MOREX.r3.3HG0235810	0.112803	0.884462	0.461278	0.321157	0.910459	0.0115007	0.374782	0.537983	-0.00605943	1	0.473841	0.448607	-0.146781	0.956574	0.096284	0.893258	Pyruvate decarboxylase
HORVU.MOREX.r3.3HG0235900	-0.123318	0.827111	0.106194	0.837439	0.818015	0.00180777	0.221971	0.68269	-0.0916701	1	0.367419	0.475838	0.263069	0.771088	0.747281	0.00547566	RING/U-box superfamily protein
HORVU.MOREX.r3.3HG0236880	-0.0218873	0.97839	0.569769	0.0531171	0.65281	0.0142923	-0.211992	0.667217	0.0693405	1	0.514451	0.139579	-0.0577407	0.987884	0.657486	0.0124404	2-oxoglutarate (2OG) and Fe(II)-dependent oxygenase superfamily protein
HORVU.MOREX.r3.3HG0237450	-0.0423893	0.941014	0.069313	0.882854	0.550866	0.0210211	0.00201617	1	0.0284656	1	0.405511	0.224118	0.169421	0.883451	0.680958	0.00183939	Glutamine--tRNA ligase
HORVU.MOREX.r3.3HG0237880	-0.00182226	0.99992	0.430353	0.363309	0.945707	0.00648675	0.64561	0.16042	-0.134913	1	0.174503	0.891412	0.0276663	1	0.379252	0.436332	Alkaline alpha-galactosidase seed imbibition protein
HORVU.MOREX.r3.3HG0244240	0.15919	0.724786	0.474385	0.0965998	0.519197	0.0468256	0.043536	0.953704	0.0307994	1	0.197312	0.780378	0.300085	0.611673	0.510005	0.0553784	Alpha/beta-Hydrolases superfamily protein
HORVU.MOREX.r3.3HG0245420	-0.264286	0.904093	1.66168	0.16171	3.35045	0.00034635	-0.480824	0.813774	-0.375231	1	0.853437	0.724872	0.767984	0.834538	1.66839	0.129428	GDSL esterase/lipase
HORVU.MOREX.r3.3HG0246210	-0.881346	0.705809	1.88268	0.269483	3.43186	0.0161046	0.840101	0.751594	0.186109	1	-0.515406	0.921446	3.57905	0.0160004	1.80568	0.264113	Late embryogenesis abundant protein
HORVU.MOREX.r3.3HG0247610	0.658838	0.722853	1.87458	0.106912	2.90607	0.00285641	2.59957	0.0207952	0.564563	1	2.52658	0.0227656	1.33477	0.524614	2.81973	0.00444586	Ethylene-responsive transcription factor putative
HORVU.MOREX.r3.3HG0248420	-0.353571	0.577853	0.526382	0.292699	0.95845	0.0127843	-0.0506694	0.969317	-0.0360436	1	0.292853	0.801886	0.382533	0.757078	0.217838	0.75198	Short-chain dehydrogenase/reductase
HORVU.MOREX.r3.3HG0250170	0.00729896	0.997478	-0.165986	0.678593	-0.560076	0.0272952	-0.306131	0.439987	-0.201453	1	-0.62044	0.0414458	-0.13522	0.931733	-0.0828499	0.864323	Branched-chain amino acid aminotransferase-like
HORVU.MOREX.r3.3HG0250210	-0.181428	0.749958	0.297959	0.486522	0.724388	0.0168452	0.138982	0.837774	0.395069	0.835727	0.529383	0.267806	0.440502	0.476127	0.470176	0.225139	WD40 repeat-like protein
HORVU.MOREX.r3.3HG0250640	0.566926	0.392462	0.898715	0.0894629	1.89479	1.57e-06	1.05023	0.0420575	-0.102027	1	1.2566	0.00904103	1.49931	0.000445381	1.82471	4.44e-06	Leucine--tRNA ligase
HORVU.MOREX.r3.3HG0253170	0.229715	0.842879	0.388902	0.651297	1.56734	0.00342135	0.324695	0.782845	-0.0609424	1	1.15612	0.0701258	0.874358	0.383619	0.989447	0.141643	Lipase
HORVU.MOREX.r3.3HG0253860	0.569868	0.108519	-0.0557807	0.933893	-0.790529	0.00724539	-0.282352	0.591161	0.585994	0.26769	-0.396428	0.513399	-0.270689	0.801145	-0.0923397	0.881658	Rapid alkalinization factor (RALF) family protein
HORVU.MOREX.r3.3HG0253950	0.0553966	0.990171	1.84801	0.17779	5.18545	7.68e-06	2.99786	0.0151893	0.432683	1	3.70066	0.00175181	1.82403	0.338305	3.31339	0.0027428	Flowering-promoting factor 1-like protein 1
HORVU.MOREX.r3.3HG0264780	0.396514	0.688574	0.805969	0.238784	1.20191	0.0388506	0.205936	0.872193	0.264316	1	1.38003	0.0181161	0.923528	0.404856	2.76942	1.88e-07	Lipoxygenase
HORVU.MOREX.r3.3HG0270210	-0.617217	0.879462	0	1	5.46311	0.0140795	6.00203	0.0150394	0.0155574	1	-0.031734	1	-3.19355	0.404951	-1.62512	0.619479	HAT dimerisation domain-containing protein-like
HORVU.MOREX.r3.3HG0270620	-0.491872	0.207368	0.237617	0.611725	0.682388	0.0267771	0.188429	0.76883	0.136559	1	0.125528	0.921273	0.0200017	1	0.474012	0.194948	Transcriptional corepressor LEUNIG
HORVU.MOREX.r3.3HG0274260	0	0.99992	0	1	7.20842	0.000114329	7.56297	0.000165428	-0.156522	1	0.258638	0.982324	-0.0282969	1	0.913823	0.68814	Pectinesterase
HORVU.MOREX.r3.3HG0274270	2.53967	0.244927	-0.835095	0.781413	4.06254	0.0160339	4.22951	0.0266144	0.136108	1	-0.737118	0.887306	-0.404986	0.981781	-1.21514	0.57785	Thaumatin-like protein
HORVU.MOREX.r3.3HG0275330	-0.0493385	0.96115	0.134432	0.854107	0.966154	0.0132877	-0.369176	0.586811	0.281992	1	0.0772102	0.977608	-0.0546505	0.995127	0.436514	0.407711	Tat pathway signal sequence family protein
HORVU.MOREX.r3.3HG0276900	0.135577	0.72305	-0.187033	0.541169	-0.502035	0.0188932	-0.286336	0.363736	0.0530117	1	-0.338091	0.304589	-0.210247	0.745798	-0.190928	0.546308	Ubiquitin conjugating enzyme E2
HORVU.MOREX.r3.3HG0278170	-0.364156	0.826962	0.545461	0.695966	1.8935	0.0283038	0.770143	0.591712	-0.015192	1	-0.129325	0.989607	0.595081	0.868666	2.69691	0.000340965	CCCH-type zinc fingerfamily protein with RNA-binding domain-containing protein
HORVU.MOREX.r3.3HG0279110	0.603962	0.432748	0.619213	0.383547	1.33258	0.00902491	0.201569	0.8717	-0.0601727	1	0.953751	0.16383	0.86747	0.303228	1.54199	0.00176676	NAC domain-containing protein
HORVU.MOREX.r3.3HG0281110	1.02435	0.106203	0.589371	0.47824	1.39388	0.0141921	1.04391	0.156116	0.741239	0.81414	1.55453	0.0100331	1.40367	0.0180503	1.10318	0.0861599	Alpha/beta-Hydrolases superfamily protein
HORVU.MOREX.r3.3HG0281730	0.0789406	0.931336	0.504595	0.301876	0.852549	0.0264956	0.207771	0.792577	0.0824859	1	0.933633	0.0235621	0.149676	0.962716	0.890695	0.0166688	AP2/B3 transcription factor family protein
HORVU.MOREX.r3.3HG0283460	0.492372	0.406381	0.0456871	0.968049	0.875155	0.0396117	-0.384506	0.584896	1.80791	0.508921	-0.413197	0.928915	0.939466	0.740511	3.45933	0.103734	Peroxisome biogenesis protein 16
HORVU.MOREX.r3.3HG0283640	-0.31552	0.842879	0.925159	0.358174	2.41686	0.000866286	0.251022	0.887928	-0.166126	1	0.353672	0.898705	1.75675	0.0431561	0.570562	0.622596	Late embryogenesis abundant protein
HORVU.MOREX.r3.3HG0283770	0.831972	0.289143	0.633823	0.420077	1.52493	0.00842924	0.750733	0.41075	0.797595	0.772686	1.54582	0.0168574	0.29943	0.936124	0.500211	0.5688	IAA-amino acid hydrolase ILR1 putative
HORVU.MOREX.r3.3HG0283880	1.49558	0.389829	2.67977	0.0566142	3.38862	0.0063753	0.867921	0.709247	1.21727	0.952941	0.703235	0.86682	1.27208	0.702298	1.06708	0.527226	Leucine-rich repeat receptor-like protein kinase family protein
HORVU.MOREX.r3.3HG0285110	0.288399	0.525408	-0.0195728	0.983452	0.717954	0.015395	-0.058888	0.945155	0.0939543	1	0.006513	1	0.224909	0.859151	0.496419	0.154725	Choline kinase
HORVU.MOREX.r3.3HG0286390	-0.830348	0.733225	1.90876	0.264662	3.4643	0.0169614	-0.741335	0.786949	-0.219227	1	0.00988233	1	1.92224	0.468167	0.859583	0.685716	Oil body-associated protein 2B
HORVU.MOREX.r3.3HG0286500	0.00125605	0.99992	-0.250678	0.437442	-0.655225	0.00404432	-0.539293	0.0400591	0.104824	1	-0.345084	0.433347	-0.440963	0.220742	-0.478604	0.0837931	Serine/threonine-protein kinase SSN3
HORVU.MOREX.r3.3HG0287740	0.113028	0.812976	0.349266	0.249505	0.818372	0.000215736	0.629692	0.0160753	0.00494106	1	0.384418	0.3132	0.577021	0.0294836	0.581925	0.0161113	Glutamate carboxypeptidase 2
HORVU.MOREX.r3.3HG0288030	-0.683034	0.491825	0.529557	0.581942	1.74692	0.00606924	0.379454	0.771329	-0.355106	1	0.101083	0.987226	0.482518	0.856507	0.689636	0.418767	Malic enzyme
HORVU.MOREX.r3.3HG0288480	0.955368	0.0890775	0.511401	0.45249	1.09435	0.0328475	0.816224	0.250278	0.0496122	1	0.906138	0.167929	0.343575	0.886306	0.580801	0.361104	Protein kinase
HORVU.MOREX.r3.3HG0290530	0	0.99992	0	1	5.37835	0.00217546	4.54266	0.0445476	-0.0032743	1	-0.577482	0.894444	0	1	0	1	Ribosomal protein S5/Elongation factor G/III/V family protein
HORVU.MOREX.r3.3HG0291400	0.706512	0.41268	1.05173	0.11611	1.65651	0.00495528	-0.343582	0.77064	-0.346497	1	-0.163363	0.957882	0.412527	0.887222	1.74941	0.00141622	Protein DETOXIFICATION
HORVU.MOREX.r3.3HG0292820	0.192648	0.58904	-0.275821	0.327265	-0.570269	0.00665976	-0.21018	0.572897	-0.012875	1	-0.277977	0.497008	-0.1528	0.888321	-0.242525	0.404642	Photosystem II reaction center W protein
HORVU.MOREX.r3.3HG0293880	0.194966	0.873533	0.666302	0.400373	1.52549	0.0156957	0.799689	0.416491	-0.578669	0.963671	0.533804	0.735498	0.804635	0.563671	-0.0986937	0.949547	DNA cross-link repair protein
HORVU.MOREX.r3.3HG0295100	0.573902	0.293636	-0.478738	0.370056	-0.881495	0.040437	-0.477778	0.456398	0.396437	0.999748	-0.438235	0.700888	-0.0938014	0.987884	0.285031	0.670384	Amino acid kinase family protein
HORVU.MOREX.r3.3HG0295580	0.315645	0.188659	-0.321451	0.153547	-0.407319	0.0396988	-0.328784	0.182943	-0.0345564	1	-0.47177	0.0180482	-0.325423	0.261045	-0.582161	0.000819727	Tubulin beta chain
HORVU.MOREX.r3.3HG0297700	0.161748	0.848735	-0.438206	0.429782	-0.971402	0.0162013	0.00553057	1	0.0961179	1	-0.0569793	0.993337	0.405238	0.742674	-0.373064	0.539985	Expansin
HORVU.MOREX.r3.3HG0297880	-0.143775	0.93185	1.01851	0.253055	1.64446	0.0238576	-0.0268833	0.99719	-0.532663	1	0.664615	0.698769	0.427361	0.917933	1.90008	0.00530386	BAG family molecular chaperone regulator 2
HORVU.MOREX.r3.3HG0298170	0.430979	0.262747	0.112852	0.839731	0.638135	0.0459225	0.174823	0.787498	0.155601	1	0.201625	0.848772	0.281862	0.784904	-0.118561	0.840922	Mitotic spindle assembly checkpoint protein MAD1
HORVU.MOREX.r3.3HG0299250	0.127774	0.796749	-0.142475	0.734806	-0.732282	0.00251342	-0.249501	0.573846	0.296661	0.867379	-0.159168	0.858667	-0.324715	0.580543	-0.0590296	0.918819	Nuclear matrix protein 1
HORVU.MOREX.r3.3HG0299800	-0.0985556	0.842879	-0.228367	0.506454	-0.69883	0.00171072	-0.669444	0.00514543	-0.0107571	1	-0.642848	0.00795456	-0.253587	0.694845	-0.353994	0.217746	Fructose-1 6-bisphosphatase class 1
HORVU.MOREX.r3.3HG0301010	-0.062335	0.93185	-0.0413397	0.956052	-0.641479	0.0421826	0.0176534	0.991992	0.102377	1	-0.0422543	0.991501	0.176144	0.922206	-0.0988559	0.874554	Pleckstrin homology domain-containing protein 1
HORVU.MOREX.r3.3HG0301110	-0.374834	0.614731	0.886678	0.0746731	1.58831	4.87e-05	0.0762255	0.953939	-0.434529	0.950451	0.848323	0.116172	0.504622	0.639221	1.57128	3.88e-05	Nematode resistance protein-like HSPRO2
HORVU.MOREX.r3.3HG0301550	0.483666	0.0958351	-0.212052	0.562539	-0.564873	0.0273537	-0.200747	0.661166	0.0988063	1	-0.366257	0.38218	-0.371119	0.421506	-0.404952	0.174745	Fructose-1 6-bisphosphatase class 1
HORVU.MOREX.r3.3HG0302060	-0.92827	0.194099	0.166842	0.880731	1.26758	0.0282684	0.906917	0.236044	-0.130282	1	0.159399	0.957882	-0.035594	1	0.454923	0.582652	Gamma-glutamyl phosphate reductase
HORVU.MOREX.r3.3HG0303530	0.0120731	0.987164	-0.0174868	0.975865	-0.414094	0.0471432	-0.0587416	0.904371	-0.269186	0.772686	-0.125162	0.858309	-0.13135	0.907066	-0.0240892	0.962665	Nuclear transcription factor Y subunit B
HORVU.MOREX.r3.3HG0304220	-0.835542	0.24964	-0.630664	0.392166	1.4357	0.00826536	0.724458	0.390982	-0.0991411	1	0.108104	0.979835	-0.338621	0.917933	-0.108605	0.931341	TTF-type zinc finger protein with HAT dimerization domain-containing protein
HORVU.MOREX.r3.3HG0304500	-0.0917857	0.888497	-0.525615	0.122334	0.610828	0.0492618	0.115521	0.863449	-0.0505259	1	0.12199	0.919021	-0.169981	0.922206	-0.0164559	0.987627	Cysteine proteinase
HORVU.MOREX.r3.3HG0304660	0.138356	0.856288	0.518456	0.257402	0.93456	0.00700128	0.782046	0.069159	0.336118	0.982082	0.76426	0.0696315	0.552122	0.371411	0.711944	0.0651326	Ceramide glucosyltransferase
HORVU.MOREX.r3.3HG0306160	-0.428126	0.289063	0.142601	0.778765	0.812608	0.00401453	0.150444	0.812192	-0.177115	1	0.609048	0.0849734	-0.109798	0.970474	0.358086	0.348998	Gibberellin 20 oxidase
HORVU.MOREX.r3.3HG0307160	-0.214443	0.757237	-0.473995	0.342654	-0.851347	0.0254253	-0.0748793	0.945155	0.314686	1	-0.522431	0.497498	-0.497743	0.512525	-0.0333	0.975643	PISTILLATA-like MADS-box transcription factor
HORVU.MOREX.r3.3HG0309490	-0.81257	0.693959	1.14313	0.477525	2.69103	0.0320478	-0.534255	0.830986	-0.312655	1	1.08439	0.703728	1.12648	0.755871	1.46044	0.322234	Cysteine proteinase inhibitor
HORVU.MOREX.r3.3HG0312760	-0.470313	0.410005	-0.513481	0.302822	-0.8622	0.0351436	-0.269648	0.716496	-0.427361	0.92614	-0.599318	0.422484	-0.194492	0.946263	-0.434771	0.476575	Beta-glucosidase putative
HORVU.MOREX.r3.3HG0315390	0.0549762	0.9454	-0.0167809	0.989348	-0.802234	0.0163221	-0.622937	0.140332	0.0831419	1	-0.42676	0.485129	-0.403151	0.610256	-0.362537	0.438649	CASP-like protein
HORVU.MOREX.r3.3HG0315590	0.0462337	0.995144	1.5105	0.319176	4.38689	0.00215642	0.496873	0.860171	0.74659	1	1.55333	0.386078	5.72875	4.51e-06	5.03041	2.61e-05	L-gulonolactone oxidase
HORVU.MOREX.r3.3HG0316140	-0.0876036	0.951789	0.867011	0.235015	1.50699	0.0100893	-0.130497	0.934533	-0.0748989	1	0.0976141	0.98535	0.123276	0.987884	1.09573	0.0913699	Voltage-dependent N-type calcium channel subunit alpha-1B
HORVU.MOREX.r3.3HG0316200	-1.20233	0.172716	-0.793985	0.423939	-1.96761	0.00378086	0.686482	0.59154	-0.20118	1	-0.34435	0.887233	-0.656455	0.71847	-0.61044	0.514818	4-coumarate:CoA ligase-like protein
HORVU.MOREX.r3.3HG0317840	5.84657	0.085681	5.0366	0.139384	7.15951	0.026741	6.4638	0.0807825	5.94172	0.192416	7.75664	0.030687	5.3577	0.220742	5.41645	0.100474	Eukaryotic peptide chain release factor subunit 1-1
HORVU.MOREX.r3.3HG0318490	0.346491	0.224764	-0.04408	0.925402	0.649618	0.00136973	0.210175	0.576985	0.0221598	1	0.173428	0.779974	-0.0868928	0.963769	0.125106	0.734408	Disease resistance protein RPM1
HORVU.MOREX.r3.3HG0319530	0.74214	0.555441	1.70818	0.0510525	3.01127	5.82e-05	0.615394	0.679211	1.01293	0.834364	1.92717	0.0340177	1.70379	0.0769057	1.57167	0.0700606	Beta-1 3-glucanase
HORVU.MOREX.r3.3HG0320180	-0.878048	0.19324	0.368309	0.638835	1.36779	0.00742758	-0.0284749	0.992896	0.899818	0.742553	0.358438	0.875256	-0.111514	0.987884	2.06815	2.79e-06	Dirigent protein
HORVU.MOREX.r3.3HG0323020	-0.338697	0.551154	-0.503499	0.299343	0.896527	0.0325126	0.0775114	0.945527	-0.258304	1	-0.227106	0.87317	0.461979	0.612743	0.18146	0.810459	Cyclin-dependent kinase
HORVU.MOREX.r3.3HG0324410	-0.201579	0.907972	1.03034	0.284893	2.14242	0.00468248	0.0560335	0.986988	-0.236348	1	0.290588	0.924666	0.433788	0.922206	0.774045	0.454376	Myosin-2
HORVU.MOREX.r3.3HG0324830	0.505813	0.181655	0.147527	0.77468	0.696881	0.025065	-0.0120743	0.996866	-0.00476799	1	-0.0680749	0.972931	0.283137	0.776367	-0.0551675	0.941025	Alkaline phytoceramidase (APHC)
HORVU.MOREX.r3.3HG0325540	0.395281	0.837671	0.620927	0.670787	2.29192	0.0248765	-0.13344	0.965285	-0.523544	1	-0.175973	0.980981	0.779628	0.826488	0.36217	0.836768	Peroxidase
HORVU.MOREX.r3.3HG0326170	0.0419519	0.989715	1.08988	0.28174	2.15219	0.00798054	1.13792	0.332738	0.646486	1	1.96109	0.0298896	1.53041	0.175294	2.26776	0.00492973	Nuclear transport factor 2 (NTF2) family protein
HORVU.MOREX.r3.3HG0326200	0.579381	0.273054	0.192102	0.781102	1.28076	0.00644091	-0.285216	0.768438	0.160913	1	-0.244247	0.871268	-0.0754221	0.993796	-0.674006	0.313568	Cofactor assembly
HORVU.MOREX.r3.3HG0327790	-0.419218	0.280827	-0.176077	0.710206	-0.668532	0.0240452	-0.492147	0.226967	-0.237623	1	-0.711012	0.0288008	-0.145912	0.939374	-0.193639	0.690673	Dehydration-induced 19-like protein
HORVU.MOREX.r3.4HG0331740	-0.167712	0.758537	0.160128	0.753193	-0.659421	0.0278889	-0.17484	0.775003	-0.0742414	1	-0.556169	0.140452	0.0596542	0.988073	-0.279349	0.515072	PsbP-like protein 1
HORVU.MOREX.r3.4HG0331890	0.0397885	0.961144	0.658956	0.0562296	0.763819	0.0144282	0.142778	0.840113	0.0976896	1	0.183133	0.861336	0.330224	0.70162	0.55353	0.114966	Haloacid dehalogenase-like hydrolase superfamily protein
HORVU.MOREX.r3.4HG0333030	0.264011	0.572717	-0.46101	0.192211	-0.603517	0.0499452	-0.3142	0.506919	-0.156401	1	-0.249814	0.746918	-0.399643	0.489257	-0.181742	0.700662	Dehydrin family protein expressed
HORVU.MOREX.r3.4HG0333170	0.0878736	0.931482	0.234887	0.760697	1.53688	6.68e-05	0.444432	0.560491	-0.104672	1	-0.030564	0.998705	0.232869	0.934523	0.0536731	0.964159	Cation calcium exchanger
HORVU.MOREX.r3.4HG0335320	0.672885	0.215926	0.630067	0.243597	1.45895	8.67e-05	0.126533	0.902577	-0.347191	0.999233	0.311337	0.787428	0.683387	0.313423	0.554106	0.327924	transmembrane protein putative (Protein of unknown function
HORVU.MOREX.r3.4HG0336820	0.305572	0.62271	0.313489	0.535368	-0.890994	0.0166255	-0.387478	0.508477	-0.403093	0.97552	-0.484865	0.727286	-0.213923	0.930587	-0.254081	0.700994	Peptidylprolyl isomerase
HORVU.MOREX.r3.4HG0338360	-1.30478	0.50975	1.5727	0.348078	2.99846	0.0311847	-0.431464	0.882122	-0.100281	1	0.137162	0.994178	2.2176	0.272129	1.4408	0.395292	late embryogenesis abundant protein
HORVU.MOREX.r3.4HG0339950	-0.165688	0.905836	0.982887	0.184428	1.28936	0.0473551	0.0134988	1	-0.301017	1	0.307159	0.887306	1.21505	0.122858	1.18162	0.0772788	Dehydrin
HORVU.MOREX.r3.4HG0340180	-0.298328	0.549616	0.565444	0.120744	0.843102	0.00536673	0.152007	0.826191	0.0150887	1	0.758836	0.0315418	0.211123	0.899489	0.507925	0.164405	Transducin/WD-like repeat-protein
HORVU.MOREX.r3.4HG0343320	0.34807	0.613966	0.647492	0.206965	1.23508	0.00106746	0.674405	0.258401	0.209142	1	0.71983	0.207666	1.09422	0.0106802	1.04021	0.00951587	Eukaryotic translation initiation factor 3 subunit B
HORVU.MOREX.r3.4HG0343400	0.285833	0.775368	0.356025	0.65348	1.12907	0.0383559	0.0169065	0.998186	0.110868	1	0.940195	0.190292	0.512334	0.75501	1.44726	0.00351268	DUF1685 family protein
HORVU.MOREX.r3.4HG0343590	0.998191	0.756932	0.784321	0.786585	8.1556	0.000166437	0.880827	0.806911	-1.57394	0.993229	0.0289481	1	3.42609	0.182442	3.59059	0.0737526	Glycosyltransferase family 92 protein
HORVU.MOREX.r3.4HG0344340	0.150638	0.670359	-0.394631	0.0867369	-0.519855	0.00828168	-0.141667	0.715202	-0.0928122	1	-0.275769	0.440196	-0.063798	0.97719	-0.114585	0.737744	Glycine-rich protein
HORVU.MOREX.r3.4HG0347000	0.119256	0.865794	0.736467	0.0570349	0.98993	0.00144297	0.148341	0.843428	0.44137	0.819025	0.490766	0.416116	1.1068	0.000728434	0.919308	0.00675992	Phytoalexin-deficient 4-1 protein
HORVU.MOREX.r3.4HG0347220	0	0.99992	3.26542	0.157958	3.64924	0.00609546	3.23042	0.219984	-0.140028	1	0.817984	0.660202	-1.48088	0.821919	0	1	Leucine-rich repeat transmembrane neuronal protein 1
HORVU.MOREX.r3.4HG0347690	-1.09349	0.61096	1.37121	0.432045	3.10626	0.0269994	-0.768246	0.762616	-0.0235981	1	0.50493	0.921908	1.69258	0.536713	1.54685	0.355996	B3 domain-containing protein
HORVU.MOREX.r3.4HG0347710	-0.467546	0.67037	0.552124	0.526713	1.3961	0.0277411	-0.438501	0.709029	-0.00774255	1	0.844237	0.469565	-0.542078	0.818813	1.25062	0.0670439	Tumor necrosis factor receptor superfamily member 3
HORVU.MOREX.r3.4HG0349450	-0.150037	0.821033	-0.279323	0.563276	-0.895633	0.00513237	-0.806266	0.0236383	0.145433	1	-0.075954	0.972766	-0.34595	0.715291	-0.0628902	0.934177	Abscisic stress-ripening protein
HORVU.MOREX.r3.4HG0354120	0.0674212	0.985119	-0.364759	0.842776	7.44274	1.59e-07	4.78503	0.000217326	-0.0718228	1	3.78e-05	1	-0.1068	0.999754	0.0351972	0.995214	RNA-binding family protein
[truncated: 1,102 more rows]

## Sheet: D1.2
GeneID	Avalon_Fc4_M4_logFC	Avalon_Fc4_M4_logP	Avalon_Fc7_M7_logFC	Avalon_Fc7_M7_logP	Barke_Fc4_M4_logFC	Barke_Fc4_M4_logP	Barke_Fc7_M7_logFC	Barke_Fc7_M7_logP	Morex_Fc4_M4_logFC	Morex_Fc4_M4_logP	Morex_Fc7_M7_logFC	Morex_Fc7_M7_logP	Pb_Fc4_M4_logFC	Pb_Fc4_M4_logP	Pb_Fc7_M7_logFC	Pb_Fc7_M7_logP	gene_description
[truncated: 7,671 more rows]

[truncated: 6 more sheets: D1.3, D1.4, D1.5, D1.6, D1.7, D1.8]
